# Supplementary material for: Prenatal Air Pollution Exposure and Early Cardiovascular Phenotypes in Young Adults
Source: PLoS One. 2016 Mar 7;11(3):e0150825. doi: 10.1371/journal.pone.0150825 (PMC4780745; doi:10.1371/journal.pone.0150825)
Supplement: S1 Final Minimal Dataset — (XLSX) [file pone.0150825.s001.xlsx]

## Sheet: final minimal data set
ID	iage	male	rac_ethn2	momeduc	SHScurr	SHSchldY	imt_mm	sysavg	trig	HDL	LDL	hsCRP	insulin	PF_HTCM	BMI	Nm2distens	CSIbeta	YEM	logcsibeta	logYEM	logNm2distens	birth_season	region	Final_6_NO2_24h	Final_6_O3_24h	Final_6_PM10_24h	Final_6_PM25_24h	Final_6_O3_24hSD	Final_6_NO2_24hSD	Final_6_PM10_24hSD	Final_6_PM25_24hSD	sec_hand_smoking	tri_1_NO2_24h	tri_1_NO2_24h_qual	tri_1_O3_24h	tri_1_O3_24h_qual	tri_1_PM10_24h	tri_1_PM10_24h_qual	tri_1_PM25_24h	tri_1_PM25_24h_qual	tri_1_O3_24hSD	tri_1_NO2_24hSD	tri_1_PM10_24hSD	tri_1_PM25_24hSD	tri_2_NO2_24h	tri_2_NO2_24h_qual	tri_2_O3_24h	tri_2_O3_24h_qual	tri_2_PM10_24h
0001	18.8	1	w-r	3	0	0	582	110	81	32	104	2.46	5.25	188	24.1273	30.4026	6.07271	2608.04	1.8038	7.86635	3.41453	2	5	18.45	37.03	47.84	13.07	4.69924	1.19186	3.07455	1.5634	0	22.63	2	35.54	2	52.24	2	14.68	2	1.84719	0.816968	1.80014	0.956975		2		2.5	27.01
0002	19.3315	0	w-r	3	0	1	601.5	99	39	81	85	1.79	2.87	169	19.0578	25.1447	7.84132	3201.18	2.05941	8.07127	3.22465	4	5	20.23	16.97	25.94	12.62	2.15355	1.30685	1.6671	1.50957	0	23.51	1	25.02	1	34.32	1	12.97	1	1.30042	0.848736	1.18263	0.845502	14.83	1	20.76	1	22.28
0003	18.2384	0	A	3	0	0	565.5	106	78	66	57	1.77	2.25	159	19.198	39.5046	4.40591	1937.96	1.48295	7.56939	3.67642	4	5	19.22	28.98	28.67	14.09	3.67766	1.2416	1.84254	1.68541	0	20.82	2	34.41	2	34.71	2	16.24	2	1.78846	0.751625	1.19607	1.05867	25.36	2	38.21	2	48.24
0004	18.9507	1	w-r	3	0	0	601	117	82	44	122	0.372	1	184	26.2595	32.6505	5.42293	2391.65	1.69064	7.77974	3.48586	1	5	17.15	28.82	27.78	11.52	3.65736	1.10788	1.78535	1.37799	0	23.16	2	29.47	1	29.14	2	13.16	2	1.5317	0.836101	1.00414	0.857888	32.9	2	18.99	1	24.95
0005	19.0767	1	w-r	2	0	0	521.5	113	76	37	102	1.58	20.9	169	24.1399	29.0779	6.50921	3016.99	1.87322	8.01202	3.36998	1	5	29.05	26.31	36.76	18.44	3.33883	1.87661	2.36247	2.20574	0	42.24	1	41.33	1	45.39	2	18.5	2	2.14813	1.52491	1.56409	1.206	36.33	1	26.24	1	44.53
0006	18.5452	0	w-r	3	0	0	621.5	109	164	43	89	2.24	4.62	159	22.9658	36.8636	5.03371	2069.88	1.61616	7.63525	3.60722	3	5	26.81	26.52	32.2	16.04	3.36548	1.73191	2.06941	1.91866	0	29.67	1	14.89	1	31.83	2	16.75	2	0.773909	1.07112	1.09683	1.09192	30.05	1.66992	29.86	1	41.78
0008	18.8877	0	O	3	0	0	663.5	101	86	44	61	2.32	2.12	164	25.297	35.701	5.25719	2128.49	1.6596	7.66317	3.57518	1	5	14.11	25.17	21.87	10.34	3.19416	0.911499	1.40553	1.23684	0	25.19	3	21.08	2	38.05	2	16.74	2	1.09563	0.909386	1.31116	1.09126	25.5	3	12.21	2	40.55
0009	23.1041	0	w-r	2	0	0	582.5	119	108	48	134	4.08	4.72	167	30.902	40.5914	3.97593	1843.72	1.38026	7.51954	3.70356	1	5	21.8	19.53	28.08	13.39	2.47843	1.40827	1.80463	1.60167	0	13.13	2	17.89	2	25.19	2	8.54	2	0.929834	0.474007	0.868022	0.556714	20.33	2	19.48	2	29.09
0010	19.0822	0	O	3	0	0	595.5	112	48	48	92	0.388	1	172	20.5454	37.5331	4.98624	2071.56	1.60668	7.63606	3.62522	1	5	19.06	29.3	28.82	14.14	3.71827	1.23127	1.85219	1.69139	0	28.06	3	38.76	1	23.3	2	14.56	2	2.01455	1.013	0.802895	0.949153	28.27	3		1	17.4
0011	19.0301	0	w-r	2	0	0	582	86	73	49	91	0.213	1	169	21.2812	34.4926	6.86983	2645.12	1.92714	7.88047	3.54074	1	5	18.07	20.69	22.93	11.75	2.62563	1.16731	1.47365	1.4055	0	17.3	1	19.44	1	29.78	1	11.35	1	1.0104	0.624549	1.02619	0.739896	27.2	1	15.21	1	34.08
0012	18.6575	0	HW	3	0	0	602	112	58	57	89	0.413	1	168	19.9282	43.4253	3.56925	1729.11	1.27236	7.45536	3.77104	2	5	20.14	26.72	27.34	13.66	3.39086	1.30103	1.75707	1.63397	0	30.22	2	22.43	2	34.3	2	17.37	2	1.1658	1.09097	1.18194	1.13233	30.51	2	31.86	2	31.86
0013	19.1863	0	w-r	3	1	0	557.5	115	56	46	60	0.989	4.99	160	29.0583	23.286	7.61974	3748.58	2.03074	8.22913	3.14785	4	5	17.86	27.65	28.75	16.48	3.50888	1.15375	1.84769	1.97129	0	16.42	2	31.88	2	34.65	2	21.98	2	1.65696	0.59278	1.194	1.43286	21.82	2	28.44	2	33.11
0015	18.6712	0	w-r	3	0	0	613	96	83	53	89	0.1	2.22	159	18.3009	25.322	8.0478	3092.56	2.0854	8.03675	3.23167	2	5	19.26	20.99	25.28	12.52	2.66371	1.24419	1.62468	1.49761	0	24.27	2	10.27	2	29.23	2	18.15	2	0.533784	0.876173	1.00724	1.18318	23.97	2	20.23	2	27.99
0016	18.8521	0	w-r	3	1	0	588.5	90	63	41	107	0.1	3.29	158	27.2548	34.9814	6.30105	2503.39	1.84072	7.8254	3.55482	2	5	29.91	25.17	39.77	19.56	3.19416	1.93217	2.55591	2.33971	0	41.3	2	26.34	2	45.54	2	21.72	2	1.36902	1.49097	1.56926	1.41591	34.62	2	15.03	2	44.4
0017	18.9123	0	w-r	3	0	0	588.5	99	69	55	60	0.464	6.64	148	21.3294	50.149	3.96331	1647.51	1.37708	7.40702	3.915	1	5	29.17	23.33	40.28	21.64	2.96066	1.88437	2.58869	2.58852	0	46.41	2	24.86	2	40.77	2	19.33	2	1.2921	1.67545	1.40489	1.2601	43.94	2	13.95	2	48.75
0018	18.5507	0	A	3	0	0	613.5	92	80	54	118	0.1	1	160	22.3252	34.9202	5.97257	2097.17	1.78718	7.64834	3.55306	3	5	23.15	26.81	30.46	14.62	3.40228	1.49548	1.95758	1.7488	0	44.49	2	18.3	2	51.75	2	26.68	2	0.951143	1.60614	1.78325	1.73924	22.9	2	30.09	2	32.88
0019	20.8329	0	w-r	3	1	0	616	104	77	55	72	0.819	5.79	161	23.0987	25.3283	7.08697	3004.13	1.95826	8.00774	3.23192	2	5	19.2	33.47	40.8	13.99	4.24746	1.24031	2.62211	1.67344	0	23.14	2	22.06	2	41.76	1	21.09	1	1.14657	0.835379	1.43901	1.37484	17.13	2	19.51	2	25.16
0020	18.8	1	A	2	1	0	624.5	102	82	54	143	0.362	5	166	24.8557	28.3077	6.69464	2735.15	1.90131	7.91394	3.34314	2	5	31.97	21.44	36.39	20.88	2.72081	2.06525	2.33869	2.49761	1	48.73	2	14.79	2	48.67	2	23.76	2	0.768711	1.75921	1.67712	1.54889	53.31	2	13.71	2	54.6
0023	19.137	1	O	3	1	0	510	113	40	41	73	0.552	1	176	24.8937	32.7014	5.69458	2935.88	1.73952	7.98476	3.48742	4	5	23.4	18.53	27.2	13.51	2.35152	1.51163	1.74807	1.61603	1	17.24	3	26.14	2	42.84	2	14.48	2	1.35863	0.622383	1.47622	0.943937	28.5	3	21.67	2	37.97
0024	19.4301	1	w-r	3	0	0	621	118	61	42	104	0.1	1	178	19.6131	23.0193	8.02397	3150.58	2.08243	8.05534	3.13633	3	5	18.06	21.05	23.54	12.17	2.67132	1.16667	1.51285	1.45574	0	27.38	1	19.87	1	36.4	1	17.62	1	1.03274	0.988448	1.25431	1.14863	15.68	1	23.93	1	23.68
0026	18.9315	0	w-r	3	0	0	626.5	103	51	52	88	0.217	2.92	156	19.9435	37.3428	5.25031	1733.04	1.65829	7.45764	3.62014	1	5	29.15	23.37	40.33	21.64	2.96574	1.88307	2.5919	2.58852	0	46.41	2	24.86	2	40.77	2	19.33	2	1.2921	1.67545	1.40489	1.2601	43.94	2	13.95	2	48.75
0027	18.9315	0	w-r	3	1	0	551	100	75	60	64	0.549	3.17	151	19.4957	48.7935	3.83886	1780.07	1.34518	7.48441	3.8876	1	5	29.15	23.37	40.33	21.64	2.96574	1.88307	2.5919	2.58852	1	46.41	2	24.86	2	40.77	2	19.33	2	1.2921	1.67545	1.40489	1.2601	43.94	2	13.95	2	48.75
0028	18.8877	1	w-r	2	1	0	586	123	58	33	95	4.64	15.2	186	30.1556	23.3026	7.74186	3469.8	2.04664	8.15185	3.14857	2	5	19.43	17.56	24.59	12.1	2.22843	1.25517	1.58033	1.44737	1	27.45	1	17.71	1	38.08	1	16.76	1	0.920478	0.990975	1.3122	1.09257	30.82	1	14.3	1	33.6
0030	18.5534	1	w-r	3	0	0	631	115	44	38	97	0.582	3.02	188	22.5872	19.7333	9.19873	4065.41	2.21907	8.31027	2.98231	3	5	36.92	21.74	43.17	20.83	2.75888	2.38501	2.77442	2.49163	0	56.34	2	17.62	2	55.5	2	28.7	2	0.9158	2.03394	1.91247	1.87093	50.69	2	35.9	2	51.77
0031	18.937	0	w-r	3	0	0	615.5	110	128	48	208	8.36	8.95	165	25.1579	53.0433	3.26053	1328.71	1.18189	7.19197	3.97111	1	5	19.86	29.32	29.23	14.23	3.72081	1.28295	1.87853	1.70215	0	29.55	2	26.43	2	36.85	2	17.61	2	1.3737	1.06679	1.26981	1.14798	23.64	2	19.77	2	25.77
0033	18.926	0	w-r	3	1	0	591.5	100	120	54	114	0.373	12	160	24.8058	30.9317	6.66391	2415.88	1.89671	7.78982	3.43178	1	5	22.32	29.46	28.16	13.1	3.73858	1.44186	1.80977	1.56699	0	27.97	2	35.07	2	29.68	2	14.06	2	1.82277	1.00975	1.02274	0.916558	34.28	2	23.66	2	29.02
0034	19.4438	0	w-r	3	0	0	581	106	75	63	87	1.32	2.34	167	23.4205	32.858	5.69085	2499.41	1.73886	7.82381	3.4922	3	5	22.64	24.06	29.94	14.82	3.0533	1.46253	1.92416	1.77273	0	30.16	2	23.49	2	41.15	2	20.09	2	1.22089	1.08881	1.41799	1.30965	20.79	2	27.67	2	34.92
0035	18.9589	1	w-r	3	0	0	638.5	112	55	37	63	2.2	4.11	178	24.0511	19.7783	9.61774	3748.39	2.26361	8.22908	2.98458	1	5	37.48	22.62	43.53	21.44	2.87056	2.42119	2.79756	2.56459	0	39.9	1	36.38	1	45.5	1	20.72	1	1.89085	1.44043	1.56788	1.35072	42.11	1.32983	16.26	1	41.04
0036	18.3616	1	A	2	1	0	634.5	107	109	44	82	3.78	20.1	170	40.3368	22.7785	7.87071	3476.79	2.06315	8.15386	3.12582	1	5	34.01	21.54	42.27	20.19	2.7335	2.19703	2.71658	2.41507	0	52.02	2	30.87	2	67.71	2	30.92	2	1.60447	1.87798	2.33322	2.01565	47.75	2	12.78	2	52.77
0037	18.2712	0	O	2	0	0	626.5	108	44	48	50	0.1	4.06	170	21.9733	28.6886	6.82408	2696.06	1.92046	7.89955	3.3565	1	5	17.8	31.26	42.97	20.69	3.96701	1.14987	2.76157	2.47488	0	27.15	1	39.55	1	74.36	1.32983	32.72	1.32983	2.05561	0.980144	2.56237	2.13299	28.61	1.32983	23.51	1.32983	67.68
0038	18.9973	1	HW	3	0	0	701	112	91	47	86	1.84	2.43	176	23.5758	37.6752	4.96743	1774.31	1.6029	7.48116	3.629	3	5	12.77	26.46	34.5	16.48	3.35787	0.824935	2.21722	1.97129	0		3		3	49.74	3		3			1.71399		9.9	3		3	31.01
0039	18.126	0	w-r	3	1	0	553	102	142	81	61	2.93	3.25	168	19.6068	18.7089	10.5361	4532.18	2.35481	8.41896	2.929	2	5	17.23	17.94	23.51	11.22	2.27665	1.11305	1.51093	1.34211	0	28.85	2	14.85	2	39.48	2	25.9	2	0.77183	1.04152	1.36044	1.6884	20.64	2	21.55	2	29.16
0040	18.3452	0	A	9	0	0	541	94	75	68	89	0.334	2.53	155	20.9568	41.6176	4.95316	2025.64	1.60003	7.61364	3.72852	1	5	22.82	26.06	34.27	16.92	3.30711	1.47416	2.20244	2.02392	0	28.3	1.32983	33.95	1.32983	36.76	2	16.64	2	1.76455	1.02166	1.26671	1.08475	37.69	1.66992	12.27	1	40.7
0041	18.0137	0	A	2	1	0	583	103	68	53	93	0.1	1	158	19.6234	29.6239	6.41211	2686.12	1.85819	7.89585	3.38858	3	5	36.47	18.81	40	20.95	2.38706	2.35594	2.57069	2.50598	1	55.7	2	7.33	2	52.27	2	27.52	2	0.380977	2.01083	1.80117	1.794	34.41	2	22.96	2	40.38
0042	18.0247	0	A	3	1	0	556.5	94	82	74	106	0.1	5.36	157	20.4263	26.2372	7.72955	2908.88	2.04505	7.97552	3.26718	3	5	36.21	20.92	43.12	20.53	2.65482	2.33915	2.77121	2.45574	1	47.11	2	12.99	2	41.35	2	21.66	2	0.675156	1.70072	1.42488	1.41199	41.55	2	27.7	2	49.24
0043	18.8027	0	w-r	3	0	0	574.5	92	74	52	77	0.204	5.27	160	21.2621	45.6335	4.46021	1586.17	1.4952	7.36908	3.82064	4	5	19.71	28.6	26.07	14.66	3.62944	1.27326	1.67545	1.75359	0		9		2	27.07	2	15.18	2			0.932805	0.98957		9	43.08	2	44.83
0044	18.8027	0	w-r	3	0	0	554	97	77	55	83	0.1	3.91	162	20.7404	29.5964	6.68308	2544.15	1.89958	7.84155	3.38765	4	5	19.82	28.68	26.19	14.71	3.63959	1.28036	1.68316	1.75957	0		9		2	27.07	2	15.18	2			0.932805	0.98957		9	43.08	2	44.83
0045	18.937	0	O	3	0	0	602	97	119	28	113	10.6	1	163	22.5354	49.2751	4.11232	1444.95	1.41399	7.27583	3.89742	3	5	19.16	17.49	25.84	12.38	2.21954	1.23773	1.66067	1.48086	0	29.01	2	19.29	2	24.85	2	13.48	2	1.0026	1.04729	0.856306	0.878748	17	2	19.92	2	16.34
0046	18.2932	1	HW	3	1	0	647.5	109	49	38	99	0.375	1	189	20.3171	25.884	7.11416	3163.8	1.96209	8.05953	3.25363	2	5	16.6	29.59	24.16	10.2	3.75508	1.07235	1.5527	1.2201	1	30.58	1	33.65	1	41.02	1	19.61	1	1.74896	1.10397	1.41351	1.27836	37.02	1	19.47	1	39.46
0047	18.5808	0	w-r	3	0	0	632	110	83	45	68	4.53	1	170	21.9733	40.7314	4.67894	1408.24	1.54307	7.2501	3.707	4	5	37.8	21.05	42.19	20.97	2.67132	2.44186	2.71144	2.50837	0	48.06	2	34.76	2	58.01	2	23.65	2	1.80665	1.73502	1.99897	1.54172	62.74	2	26.29	2	75.27
0048	18.2384	0	O	1	1	0	534	107	77	60	55	1.14	2.26	174	25.3194	54.7193	3.34884	1596.12	1.20861	7.37533	4.00222	2	5	37.96	18.52	42.53	21.86	2.35025	2.4522	2.73329	2.61483	1	72.44	1	12.28	1	66.38	1	32.58	1	0.638254	2.61516	2.28739	2.12386	60.16	1	9.49	1	48.25
0049	18.7205	0	A	2	1	0	623.5	102	54	53	77	0.1	6.25	166	18.6006	45.922	4.40135	1446.83	1.48191	7.27713	3.82694	4	5		27.26	35.64		3.45939		2.29049		0		9	36.1	3		9			1.8763					9	22.46	3
0050	18.4603	0	A	3	0	0	637.5	108	127	68	73	0.323	4.23	155	19.824	43.2861	4.18095	1522.29	1.43054	7.32797	3.76783	1	5	19.71	19.24	23.58	11.6	2.44162	1.27326	1.51542	1.38756	0	28.11	1	18.75	1	36.76	2	15.11	2	0.974532	1.0148	1.26671	0.985007	31.27	1	10.04	1	48.96
0051	19.7781	1	w-r	3	0	0	656	93	99	43	86	1.03	7.3	177	29.6806	35.9055	6.02916	2157.75	1.79661	7.67682	3.58089	4	5	19.08	24.47	26.02	11.81	3.10533	1.23256	1.67224	1.41268	0	23.83	2	24.35	2	20.92	2	8.74	2	1.26559	0.860289	0.720882	0.569752	21	2	21.25	2	20.01
0052	18.8219	0	w-r	2	1	0	582	106	30	50	46	0.1	4.94	174	28.7653	25.1837	7.78971	3162.84	2.0528	8.05923	3.2262	4	4	36.46	21.98	41.44	21.13	2.78934	2.3553	2.66324	2.52751	1	48.53	2	31.05	2	49.49	2	23.12	2	1.61383	1.75199	1.70538	1.50717	50.23	2	34.13	2	64.21
0053	20.2795	0	w-r	2	1	0	634	114	40	66	83	0.294	6.24	175	24.2903	28.4124	6.22893	2453.17	1.8292	7.80514	3.34682	2	5	13.48	28.48	29.16	13.32	3.61421	0.870801	1.87404	1.5933	0	19.36	1	24.16	1	41.06	1	20.19	1	1.25572	0.698917	1.41489	1.31617	18.27	1	28.25	1	24.08
0054	19.5479	0	O	3	1	0	589.5	106	104	80	71	0.498	4.19	162	22.6416	50.3937	3.89282	1422.13	1.35913	7.25991	3.91987	1	5	15.04	18.21	22.76	10.64	2.31091	0.971576	1.46272	1.27273	0	13.14	2	20.11	2	22.76	2	8.76	2	1.04522	0.474368	0.784287	0.571056	21.21	2	16.13	2	25.88
0056	18.5699	1	w-r	3	0	0	666.5	110	40	48	54	0.1	4.43	186	22.1578	31.5238	6.30795	2240.11	1.84181	7.71428	3.45074	1	5	24.1	27.28	31.52	15.9	3.46193	1.55685	2.02571	1.90191	0	29.46	2	37.58	2	42.45	2	18.29	2	1.95322	1.06354	1.46278	1.19231	41.85	2	23.92	2	40.71
0057	18.1726	1	HW	2	1	0	696.5	113	124	54	87	0.71	7.72	180	22.9596	21.8632	8.31963	3219.37	2.11862	8.07694	3.08481	2	5	18.1	18.1	24.2	11.49	2.29695	1.16925	1.55527	1.3744	1	29.28	2	15.02	2	44.99	2	31.74	2	0.780665	1.05704	1.55031	2.0691	17.99	2	25.27	2	23.37
0059	19.4356	1	w-r	3	0	0	623	112	51	64	60	0.229	9.07	185	22.6631	30.7552	5.85412	2676.41	1.76715	7.89223	3.42606	1	5	21.53	25.94	31.22	15.31	3.29188	1.39083	2.00643	1.83134	0	35.35	2	23.46	2	49.35	2	23.46	2	1.21933	1.27617	1.70055	1.52934	42.29	2	13.24	2	43.59
0060	18.3425	0	HW	1	0	0	554.5	115	72	63	107	0.44	7.37	178	22.6195	24.1792	7.62638	3612.01	2.03161	8.19202	3.18549	2	5	35.19	24.65	46.52	21.41	3.12817	2.27326	2.98972	2.561	0	53.21	1	25.14	1	60.87	1	29.51	1	1.30665	1.92094	2.09752	1.92373	43.61	1	21.79	1	38.6
0061	18.8027	0	A	2	1	0	615	94	136	49	76	0.1	3.66	158	17.2614	48.7298	4.23024	1483.42	1.44226	7.3021	3.88629	4	5	16.8	21.79	21.55	11.34	2.76523	1.08527	1.38496	1.35646	0	18.33	1	30.75	1	16	1	5.82	1	1.59823	0.661733	0.551344	0.3794	22.35	1	27.61	1	27.01
0062	18.2795	0	w-r	3	0	0	546.5	90	36	74	56	0.1	1	173	19.0961	27.8391	8.5552	3267.62	2.14654	8.09182	3.32644	2	5	38.3	20.56	42.21	21.22	2.60914	2.47416	2.71272	2.53828	0	61.04	2	10.96	2	61.44	2	31.14	2	0.569647	2.20361	2.11716	2.02999	45.54	2	22.07	2	49.31
0063	21.0082	1	w-r	3	1	0	615.5	114	118	63	119	0.588	21.2	182	26.1551	24.8194	7.99251	2933.95	2.07851	7.9841	3.21163	3	5	28.12	28.9	55.57	27.65	3.66751	1.81654	3.57134	3.30742	0	34.56	2	26.83	2	40.3	2	20.31	2	1.39449	1.24765	1.3887	1.32399	36.54	2	48.5	2	69.37
0064	18.9315	1	w-r	3	1	0	667	114	87	45	107	0.221	1	186	21.3711	40.376	4.78419	1577.8	1.56532	7.36378	3.69823	3	5	21.28	29.13	31.41	15.32	3.6967	1.37468	2.01864	1.83254	0	44.1	2	30.89	2	48.43	2	23.99	2	1.60551	1.59206	1.66885	1.56389	41	2	32.89	2	56.39
0065	18.2411	1	w-r	3	0	0	688	114	65	53	78	0.32	8.08	185	27.5668	25.1814	7.41831	2982.72	2.00395	8.00059	3.22611	2	5	33.55	22.36	41.91	20.24	2.83756	2.16731	2.69344	2.42105	0	62.46	2	11.05	2	59.46	2	30.05	2	0.574324	2.25487	2.04893	1.95893	50.31	2	23.52	2	48.69
0066	18.4849	1	w-r	3	0	0	640.5	111	77	40	64	0.299	2.85	178	26.1985	31.9188	6.03985	2640.08	1.79838	7.87857	3.46319	1	5	25.6	23.67	38.54	20.65	3.00381	1.65375	2.47686	2.4701	0	31.95	1	31.69	1	65.02	2	29.9	2	1.64709	1.15343	2.24052	1.94915	45.82	1	12.32	1	59.61
0067	18.2795	0	A	1	1	1	609	100	118	66	103	0.347	1	168	26.0353	35.1193	5.49659	2135.23	1.70413	7.66633	3.55875	2	5	34.64	19.71	41.38	21.09	2.50127	2.23773	2.65938	2.52273	1	64.04	2	9.89	2	60.34	2	30.68	2	0.514033	2.31191	2.07926	2	49.46	2	20.14	2	48.65
0068	18.6082	1	w-r	3	1	0	650.5	111	51	30	80	0.3	3.86	172	19.7787	24.3545	8.42544	3015.13	2.13126	8.0114	3.19272	1	5	21.45	27.68	28.44	14.13	3.51269	1.38566	1.82776	1.69019	0	25.69	2	35.55	2	28.39	3	12.17	3	1.84771	0.927437	0.978291	0.793351	35.12	2	28.06	2	32.72
0069	18.2082	0	HW	2	1	0	588.5	95	67	39	80	0.271	2.16	160	20.199	18.2935	11.4916	4337.38	2.44161	8.37502	2.90655	2	5	18.11	25.22	37.35	17.77	3.20051	1.1699	2.40039	2.1256	1	25.93	2.32959	17.57	2	59.08	2	38.97	2	0.913202	0.936101	2.03584	2.54042	19.8	2	23.54	2	40.22
0070	18.8658	0	HW	1	0	0	569.5	108	80	47	98	1.88	5.12	164	24.7911	46.667	3.66795	1772.36	1.29963	7.48007	3.84304	4	5	38.65	20.58	42.52	21.76	2.61168	2.49677	2.73265	2.60287	0	46.9	2	31.4	2	49.87	2	23.26	2	1.63202	1.69314	1.71847	1.5163	49.27	2	34.69	2	64.85
0072	19.3068	1	w-r	3	1	0	626	111	64	66	123	0.833	2.86	181	24.7834	34.5978	5.66823	2233.56	1.73488	7.71135	3.54379	2	5	22.09	28.08	28.87	13.19	3.56345	1.427	1.8554	1.57775	1	32.66	2	24.15	2	25.5	2	12.49	2	1.2552	1.17906	0.878704	0.814211	35.96	2	24.01	2	29.42
0074	18.8658	0	A	3	0	0	637.5	113	57	53	88	0.567	8.44	170	24.9554	30.8307	6.13913	2445.99	1.81468	7.80221	3.42851	4	5	25.91	23.54	38.12	19.52	2.98731	1.67377	2.44987	2.33493	0	30.88	1	29.41	1	42.88	2	19.86	2	1.52859	1.1148	1.4776	1.29465	27.97	1	32.9	1	56.81
0075	18.0932	1	A	3	0	0	614	112	99	55	58	0.1	5.75	178	21.4742	31.6343	6.06347	2386.29	1.80228	7.77749	3.45424	3	5	21.66	17.79	27.6	12.84	2.25761	1.39922	1.77378	1.53589	0	23.46	2	12.67	2	40.23	2	26.69	2	0.658524	0.846931	1.38629	1.7399	15.92	2	25.57	2	24.19
0076	18.0164	0	HW	3	0	0	553.5	97	120	41	105	0.1	1	154	20.4648	51.0477	3.90561	1352.29	1.36241	7.20955	3.93276	3	5	15.78	20.58	22.98	11.47	2.61168	1.01938	1.47686	1.37201	0	23.56	1	18.75	1	26.74	1.66992	14.29	1.66992	0.974532	0.850542	0.921433	0.931551	16.51	1	21.37	1	26.07
0077	19.4027	1	w-r	3	0	0	505	114	69	46	109	0.542	3.46	179	24.0663	20.7668	9.22229	4829.45	2.22162	8.48249	3.03335	2	5	21.86	27.61	31.67	13.76	3.50381	1.41214	2.03535	1.64593	0	31.27	2	25.73	2	29.7	2	14.67	2	1.33732	1.12888	1.02343	0.956323	34.28	2	27.93	2	37.38
0078	18.1452	1	HW	1	1	0	594.5	120	52	41	103	0.732	2.73	173	22.7334	21.4459	8.39491	3687.17	2.12763	8.21262	3.06553	3	5	38.03	18.36	42.53	22.29	2.32995	2.45672	2.73329	2.66627	1	56.9	2	11.71	2	47.95	2	24.92	1	0.608628	2.05415	1.65231	1.62451	44.06	2	29.22	2	53.34
0079	18.6219	1	w-r	3	0	0	558.5	118	156	37	68	17.6	5.54	176	20.94	22.6799	7.82898	3834.46	2.05783	8.25178	3.12148	1	5	19.55	26.52	29.32	14.06	3.36548	1.26292	1.88432	1.68182	0	20.06	2.32959	33.08	2	32.84	2	14.12	2	1.71933	0.724188	1.13163	0.920469	24.42	2.66992	20.46	2	38.13
0080	19.3699	0	HW	2	0	0	640	103	35	65	86	2.41	1	174	22.1732	36.2707	5.11998	2028.69	1.63315	7.61515	3.59101	2	5	24.86	24.27	33.73	16.72	3.07995	1.60594	2.16774	2	0	48.19	2	15.55	2	42.56	2	20.79	2	0.808212	1.73971	1.46657	1.35528	47.92	2	17.22	2	55.38
0081	18.6055	0	HW	2	1	0	577	97	69	54	93	0.305	4.73	167	21.9567	66.2003	3.01165	1091.1	1.10249	6.99494	4.19268	1	5	22.92	18	27.1	12.83	2.28426	1.48062	1.74165	1.53469	1	22.77	3	23.47	2	33.25	2	12.6	2	1.21985	0.822022	1.14576	0.821382	25.84	3	13.14	2	46.43
0082	18.5479	0	HW	1	0	0	570.5	92	48	91	59	0.1	1	163	19.8038	42.2003	5.16047	1961.5	1.64103	7.58147	3.74243	1	5	38.34	15.72	38.28	21.36	1.99492	2.47674	2.46015	2.55502	0	44.22	1	23.13	1	49.98	2	22.9	2	1.20218	1.59639	1.72226	1.49283	59.21	1	6.34	1	62.91
0083	18.9178	0	A	3	1	0	623.5	96	56	69	73	0.1	1	148	20.5011	32.3952	6.18915	2404.83	1.8228	7.78523	3.47801	4	5	24.57	25.39	34.48	16.33	3.22208	1.58721	2.21594	1.95335	0	26.73	2	30.27	2	33.03	2	16.24	2	1.57328	0.964982	1.13818	1.05867	21.14	2	31.33	2	34.75
0084	18.274	1	A	3	0	0	691	108	38	79	96	0.306	1	178	22.7627	35.0239	5.24452	1997.76	1.65718	7.59978	3.55603	2	5	30.01	22.96	36.74	18.78	2.91371	1.93863	2.36118	2.24641	0	51.98	2	9.52	2	53.92	2	27.02	2	0.494802	1.87653	1.85803	1.76141	37.04	2	23.67	2	39.61
0085	18.8767	0	A	3	0	0	528.5	90	41	46	80	1.02	2.63	162	25.407	32.5324	6.48773	2729.61	1.86991	7.91192	3.48224	4	5	25.55	27.02	32.98	14.97	3.42893	1.65052	2.11954	1.79067	0	42.62	2	32.38	2	48.29	2	22.52	2	1.68295	1.53863	1.66402	1.46806	43.94	2	36.68	2	63.62
0086	19.4575	1	w-r	3	1	0	671.5	132	79	49	54	2.62	8.08	174	26.6678	17.4976	8.94333	4440.78	2.19091	8.39858	2.86206	1	5	20.3	25.93	30.98	15.1	3.29061	1.31137	1.991	1.80622	1	32.67	2	23.96	2	52.07	2	24.64	2	1.24532	1.17942	1.79428	1.60626	42.17	2	14.79	2	46.47
0087	18.6137	0	HW	2	0	0	558.5	81	66	58	101	0.632	2.73	165	20.4929	57.5087	4.02221	1381.56	1.39183	7.23097	4.05194	1	5	35.42	24.96	46.04	21.58	3.16751	2.28811	2.95887	2.58134	0	59.57	1	44.26	1	80.46	1	34.73	1	2.30042	2.15054	2.77257	2.26402	53.21	1	25.14	1	60.87
0088	18.7233	0	A	3	1	0	611	100	87	73	105	0.1	5.05	165	17.6605	46.894	4.14862	1448.32	1.42278	7.27816	3.84789	4	5	20.55	17.84	25.56	12.35	2.26396	1.32752	1.64267	1.47727	0	19.19	2	22.33	2	27.85	2	9.41	2	1.1606	0.69278	0.959683	0.613429	28.62	2	18.1	2	36.59
0089	19.0493	1	A	1	1	0	613	122	104	49	112	3.05	7.04	178	25.769	34.8119	4.8962	2395.71	1.58846	7.78144	3.54996	3	5	27.23	24.21	37.32	19	3.07234	1.75904	2.39846	2.27273	1	42.75	2	23.01	2	42.92	2	21.85	2	1.19595	1.54332	1.47898	1.42438	26.34	2	32.24	2	37.69
0091	18.6438	0	B	3	0	0	609	109	76	54	47	0.491	4.52	170	27.7806	25.282	6.73712	3531.1	1.90763	8.16937	3.23009	1	5	35.05	25.16	45.07	21.9	3.19289	2.26421	2.89653	2.61962	0	59	1	46.84	1	80.46	1	34.73	1	2.43451	2.12996	2.77257	2.26402	51.46	1	26.77	1	60.87
0092	18.5342	0	w-r	3	0	0	663.5	119	39	52	92	0.593	6.81	157	20.2423	22.9943	7.35644	2865.7	1.99558	7.96057	3.13525	1	5	37.76	21.57	41.75	21.82	2.73731	2.43928	2.68316	2.61005	0	50.71	2	31.97	2	70.17	2	32.31	2	1.66164	1.83069	2.41799	2.10626	59.11	2	12.71	2	64.13
0093	18.1178	1	A	3	1	0	585.5	98	29	74	86	0.1	1	154	21.0386	29.3046	7.11321	2549.27	1.96195	7.84356	3.37774	3	5	32.77	20.12	41.4	19.6	2.5533	2.11693	2.66067	2.3445	1	52.61	1	19.53	1	46.93	2	24.34	2	1.01507	1.89928	1.61716	1.5867	45.45	1	38.85	1	53.95
0094	18.526	1	HW	2	0	0	630	115	50	42	101	0.358	2.82	180	23.0996	24.6602	7.30444	3096.14	1.98848	8.03791	3.20519	1	5	22.74	29.55	51.24	23.2	3.75	1.46899	3.29306	2.77512	0	36.1	1	42.83	1.32983	89.56	1	37.14	1	2.22609	1.30325	3.08615	2.42112	36.86	1	13.6	1	88.6
0095	18.0822	1	HW	1	1	0	567	107	31	74	80	0.491	1	181	25.6142	26.0337	8.04942	3487.03	2.0856	8.15681	3.25939	3	5	35.11	27.01	44.88	24.31	3.42766	2.26809	2.88432	2.90789	0	41.92	2	24.08	2	62.99	2	31.69	2	1.25156	1.51336	2.17057	2.06584	41.56	2	44.77	2	79.02
0096	18.4384	0	B	3	0	0	630.5	107	44	62	58	0.353	1	166	25.5142	26.5919	6.46916	2819.96	1.86705	7.94448	3.28061	2	5	27.97	23.51	35.95	20.15	2.9835	1.80685	2.31041	2.41029	0	40.18	2	23.13	2	66.01	2	31.48	2	1.20218	1.45054	2.27464	2.05215	53.97	2	9.68	2	50.85
0097	19.5945	1	w-r	3	0	0	628.5	103	43	68	109	0.1	1	173	24.4005	33.4199	6.34736	2448.95	1.84804	7.80341	3.50915	1	5	30.29	23.76	38.42	19.53	3.01523	1.95672	2.46915	2.33612	0	42.59	2	36.5	2	48.3	2	20.94	2	1.89709	1.53755	1.66437	1.36506	32.28	2	17.98	2	34.51
0098	18.7151	0	A	3	0	0	505.5	98	33	50	75	0.1	6.18	152	21.2032	50.3889	3.62639	1722.36	1.28824	7.45145	3.91977	1	5	22.95	18.08	27.06	12.87	2.29442	1.48256	1.73907	1.53947	0	17.58	3	22.88	2	28.42	2	9.6	2	1.18919	0.634657	0.979325	0.625815	25.87	3	18	2	37.12
0099	18.7041	1	HW	1	1	0	552	124	81	41	98	0.31	3.73	170	22.1303	17.5545	9.35433	4225.97	2.23584	8.34901	2.86531	1	5	37.67	16.04	38.63	21.22	2.03553	2.43346	2.48265	2.53828	0	36.16	1	25.16	1	44.85	2	18.32	2	1.30769	1.30542	1.54549	1.19426	51.54	1	20.26	1	61.14
0100	18.7671	1	w-r	2	0	0	663.5	118	118	36	125	0.321	8.65	180	28.6995	22.3073	7.84117	3454.35	2.05939	8.14739	3.10491	4	5	33.16	21.17	39.06	19.54	2.68655	2.14212	2.51028	2.33732	0	36.11	2	31.23	2	40.73	2	17.74	2	1.62318	1.30361	1.40351	1.15645	46.88	2	31.39	2	44.42
0101	18.5068	0	A	3	0	0	634.5	105	84	59	77	1.95	4.91	159	23.5041	30.6648	6.32608	2400.31	1.84468	7.78335	3.42312	1	5	18.79	17.76	26.03	12.2	2.25381	1.21382	1.67288	1.45933	0	24.64	2	17.92	2	29.94	2	13.13	2	0.931393	0.889531	1.0317	0.855932	28.98	2.32959	10.25	2	43.29
0102	18.663	0	O	3	0	1	530	111	98	63	107	19.3	2.7	155	22.8448	25.3157	7.25652	3549.52	1.9819	8.17457	3.23142	1	5	30.56	23.54	39.5	19.45	2.98731	1.97416	2.53856	2.32656	0	40.87	2	32.06	2	47.15	2	20.42	2	1.66632	1.47545	1.62474	1.33116	48.09	2	19.05	2	54.54
0103	18.7041	0	B	2	1	1	610.5	102	29	49	113	0.1	5.38	161	26.5985	46.2103	4.01041	1629.66	1.38889	7.39613	3.8332	1	5	35	20.4	41.5	20.42	2.58883	2.26098	2.6671	2.44258	0	39.49	2	27.49	2	52.38	2	21.32	2	1.42879	1.42563	1.80496	1.38983	56.84	2	21.42	2	70.41
0104	18.7836	0	HW	3	1	0	657	104	52	63	79	0.464	5.93	167	27.6491	49.9612	3.56789	1410	1.27197	7.25134	3.91125	4	5	24.94	28.21	31.93	16.69	3.57995	1.61111	2.05206	1.99641	0	32.21	1.66992	44.57	1	47.28	2	20.59	2	2.31653	1.16282	1.62922	1.34224	45.04	1	38.2	1	63.72
0105	18.3589	1	A	3	0	0	601	104	44	42	61	0.278	10.6	175	23.6979	39.2763	5.2257	1727.49	1.65359	7.45442	3.67062	2	5	32.8	21.18	39.03	19.72	2.68782	2.11886	2.50835	2.35885	0	51.68	2	18.19	2	55.42	2	27.31	2	0.945426	1.8657	1.90972	1.78031	48.74	2	15.25	2	43.89
0106	18.4274	0	A	3	1	0	517	104	121	53	99	0.483	15.4	167	22.9325	41.8408	4.62348	1867.05	1.53115	7.53212	3.73387	2	5	35.54	21.25	42.88	20.42	2.6967	2.29587	2.75578	2.44258	0	65.4	2	17.05	2	68.51	2	33.55	2	0.886175	2.36101	2.36079	2.18709	53.97	2	14.45	2	48.18
0107	18.8466	1	HW	1	0	0	597	113	56	34	70	0.238	14.2	162	23.8515	16.9967	11.0451	5008.37	2.40199	8.51887	2.83302	4	5	37.13	19.51	42.29	22.06	2.47589	2.39858	2.71787	2.63876	0	48.97	2	31.05	2	54.08	2	23.74	2	1.61383	1.76787	1.86354	1.54759	55.89	2	27.11	2	63.91
0108	18.7534	0	O	3	1	1	534.5	89	102	60	130	1.08	1	148	24.2286	41.148	4.99537	1904.02	1.60851	7.55172	3.71718	4	5	33.16	21.1	38.57	19.62	2.67766	2.14212	2.47879	2.34689	1	37.14	2	29.8	2	40.89	2	16.69	2	1.54886	1.34079	1.40903	1.08801	50.92	2	27.72	2	51.63
0109	18.2932	1	HW	1	0	0	586	114	105	54	91	1.03	6.69	182	24.6488	24.4395	7.90386	3472.83	2.06735	8.15273	3.1962	2	5	37.48	17.22	40.35	22	2.18528	2.42119	2.59319	2.63158	0	60.26	2	7.22	2	60.26	2	30.48	2	0.37526	2.17545	2.0765	1.98696	46.01	2	17.34	2	46.71
0110	18.0247	1	HW	3	0	0	644.5	106	63	43	75	3.69	10.3	175	25.179	29.179	6.5086	2725.87	1.87312	7.91054	3.37345	3	5	38.19	18.32	42.69	22.59	2.32487	2.46705	2.74357	2.70215	0	53.11	2	19.53	2	49.28	2	25.23	1	1.01507	1.91733	1.69814	1.64472	46.08	2	31.84	2	59.17
0111	18.5589	0	HW	1	0	0	639	102	326	39	116	1.94	1	167	20.3303	18.8889	10.6101	4340.31	2.3618	8.3757	2.93857	1	5	35.47	21.84	42.68	20.6	2.77157	2.29134	2.74293	2.46411	0	57.94	2	34.95	2	68.88	2	31.4	2	1.81653	2.0917	2.37354	2.04694	58.11	2	13.14	2	57.88
0112	18.1315	0	A	3	0	0	665.5	98	53	48	113	0.425	8.21	166	22.3866	24.9906	7.93346	3013.75	2.07109	8.01094	3.2185	3	5	32.94	20.71	39.72	19.91	2.62817	2.12791	2.5527	2.38158	0	48.76	2	15.22	2	43.93	2	22.79	2	0.79106	1.76029	1.51378	1.48566	32.15	2	34.15	2	39.42
0113	18.2027	1	O	1	0	0	504.5	119	97	43	90	0.26	1	173	24.0974	24.0003	7.85406	3879.72	2.06103	8.26352	3.17807	3	5	11.93	27.22	26.55	11.89	3.45431	0.770672	1.7063	1.42225	0	15.4	2	29.58	2	26	2	12.94	2	1.53742	0.555957	0.895934	0.843546	10.94	2	36.03	2	33.02
0114	18.3233	0	w-r	3	0	0	691.5	108	68	37	62	0.53	5.85	174	24.2707	38.3135	4.68935	1716.63	1.54529	7.44812	3.6458	2	5	16.4	25.01	28.06	12.81	3.17386	1.05943	1.80334	1.5323	0	38.13	1.66992	12.27	1	42	2	20.88	2	0.637734	1.37653	1.44728	1.36115	29.87	1.66992	25.71	1.66992	34.78
0116	18.3726	0	HW	2	0	0	502.5	100	69	50	62	15.7	1	166	23.2097	38.0304	5.28341	2533.91	1.66457	7.83752	3.63839	2	5	28.05	21.93	32.3	16.92	2.78299	1.81202	2.07584	2.02392	0	44.53	2	11.65	2	45.42	2	22.43	2	0.605509	1.60758	1.56513	1.46219	33.15	2	22.2	2	37.5
0117	18.8986	0	w-r	3	1	0	653.5	105	148	38	112	0.201	7.63	178	23.1921	41.4642	4.79648	1673.86	1.56788	7.42289	3.72483	4	5	18.79	31.25	46.18	20.75	3.96574	1.21382	2.96787	2.48206	1	19.67	2	43.01	2	42.69	2	14.85	2	2.23545	0.710108	1.47105	0.968057	29.54	2	40.32	2	82.13
0118	18.0685	0	w-r	2	0	0	581	112	73	53	88	0.1	1	169	24.1399	24.5469	7.686	3252.32	2.0394	8.08712	3.20059	4	5	18.67	20.32	22.92	11.64	2.57868	1.20607	1.47301	1.39234	0	17.89	1	27.37	1	23.93	1	8.74	1	1.42256	0.645848	0.824604	0.569752	20.54	1	20.75	1	29.4
0120	18.8767	1	HW	2	0	0	578.5	110	39	52	121	0.1	1	170	26.525	23.4797	8.11677	3921.17	2.09393	8.27414	3.15614	1	5	32.24	23.9	38.17	19.53	3.03299	2.08269	2.45308	2.33612	0	49.49	2	39.5	2	59.44	2	24.16	2	2.05301	1.78664	2.04824	1.57497	63.15	2	27.92	2	74.63
0121	19.2384	1	w-r	2	1	0	520.5	111	105	60	74	0.219	29.1	177	18.6771	32.0912	5.76897	2524.33	1.75249	7.83373	3.46858	3	5	19.54	17.39	24.8	12.24	2.20685	1.26227	1.59383	1.46411	0	28.01	2	21.65	2	27.83	2	15.61	2	1.12526	1.01119	0.958994	1.0176	15.49	2	23.64	2	18.94
0122	21.4986	0	HW	2	0	0	690	95	57	34	172	3.42	23	167	47.9794	36.1675	5.53095	2110.5	1.71036	7.65468	3.58816	2	5	37.53	25.24	47.85	22.6	3.20305	2.42442	3.07519	2.70335	0	47.16	1	15.33	1	48.65	1	24.87	1	0.796778	1.70253	1.67643	1.62125	43.02	1	26.94	1	33.99
0123	23.2849	0	w-r	3	0	0	643.5	112	60	49	86	0.348	4.32	175	19.9951	22.7594	7.23352	3219.3	1.97873	8.07692	3.12498	3	5	21.39	30.96	46.14	21.6	3.92893	1.38178	2.9653	2.58373	0	27.1	2	20.09	2	49.57	1	30.02	1	1.04418	0.978339	1.70813	1.95698	19.42	2	32.88	2	59.54
0124	20.9452	0	A	3	1	0	638	93	57	64	105	0.1	1	156	20.8754	24.638	8.55852	2817.68	2.14693	7.94367	3.20429	4	5	25.54	24.81	34.86	16.9	3.14848	1.64987	2.24036	2.02153	0	17.43	2	31.49	2	38.89	2	16.84	2	1.63669	0.629242	1.34011	1.09778	24.99	2	27.86	2	40.92
0125	21.7562	1	HW	1	1	0	586.5	101	41	62	50	0.758	1	174	16.9296	29.4158	6.57783	2611.16	1.8837	7.86755	3.38153	1	5	29.35	23.56	36.3	20.62	2.98985	1.89599	2.3329	2.46651	0	40.11	1	20.08	1	42.36	1	19.28	1	1.04366	1.44801	1.45968	1.25684	60.04	1	10.41	1	45.64
0126	18.6301	0	A	3	1	0	537	100	60	74	104	0.2	3.45	161	25.0236	34.3956	5.74681	2452.97	1.74865	7.80506	3.53793	2	5	33.99	21.23	42.01	19.91	2.69416	2.19574	2.69987	2.38158	1	54.22	2	26.12	2	67.64	2	32.33	2	1.35759	1.9574	2.33081	2.10756	46.53	2	13.14	2	41.19
0127	19.263	1	A	3	1	0	691.5	107	66	48	144	0.316	7	166	22.7158	24.332	7.82651	2979.62	2.05752	7.99955	3.19179	3	5	30.03	23.37	39.74	19.28	2.96574	1.93992	2.55398	2.30622	1	40.74	2	23.91	2	44.17	2	22.49	2	1.24272	1.47076	1.52205	1.4661	29.08	2	32.66	2	42.66
0128	18.5479	0	A	3	1	0	568	105	61	69	63	0.1	1	154	23.7162	25.5261	7.19956	3131.64	1.97402	8.04931	3.2397	2	5	18.04	22.35	28.21	14.06	2.83629	1.16537	1.81298	1.68182	0	20.8	2	25.66	2	43.05	3	23.9	3	1.33368	0.750903	1.48346	1.55802	18.73	2	22.68	2	38.33
0129	22.0438	0	A	2	0	0	582	101	56	62	85	3.72	1	159	20.0951	25.2951	7.53221	3124.21	2.01919	8.04694	3.23061	4	5	37.59	18.81	41.02	21.4	2.38706	2.42829	2.63625	2.55981	0	44.13	2	28.84	2	59.93	2	27.89	2	1.49896	1.59314	2.06513	1.81812	41.47	2	25.58	2	49.94
0130	21.3041	1	w-r	3	0	0	664.5	110	54	87	50	0.1	1	189	23.3647	23.6945	8.04318	3217.45	2.08482	8.07634	3.16524	3	5	24.84	24.67	37.72	16.8	3.13071	1.60465	2.42416	2.00957	0	52.74	1	22.73	1	37.23	1.32983	19.18	1.32983	1.18139	1.90397	1.28291	1.25033	46.97	1	41.88	1	48.09
0131	18.3616	0	A	2	0	0	579	94	44	55	128	0.417	2.72	160	19.8447	29.4639	7.05496	2915.22	1.95373	7.9777	3.38317	3	5	22.77	18.22	26.34	12.87	2.31218	1.47093	1.6928	1.53947	0	26.19	2	13.51	1.66992	42.06	2	27.78	2	0.702183	0.945487	1.44935	1.81095	17.58	2	29.07	1	25.47
0132	18.2082	0	w-r	2	1	0	577.5	101	51	60	101	0.63	6.36	167	20.1676	55.0334	3.33686	1456.14	1.20503	7.28355	4.00794	3	5		27.61	16.54	8.32	3.50381		1.06298	0.995215	1	17.01	2	36.43	2	23.89	2	11.08	2	1.89345	0.614079	0.823225	0.722295	11.3	2	35.69	2	21.3
0133	19.8082	1	HW	3	0	0	633	103	79	63	104	0.583	2.6	167	23.7457	24.4239	8.52585	3320.59	2.1431	8.1079	3.19556	1	5	21.29	28.56	29.64	12.54	3.62437	1.37532	1.90488	1.5	0	20.51	2	30.73	2	31.43	2	13.58	2	1.59719	0.740433	1.08305	0.885267	29.95	2	23.47	2	26.9
0134	19.7041	1	w-r	1	1	0	667	120	72	39	96	0.933	1	184	26.9294	18.5116	9.80355	4705.72	2.28274	8.45653	2.9184	1	5	21.48	27.75	35.13	12.9	3.52157	1.3876	2.25771	1.54306	1	27.04	2	27.89	2	30.07	2	14.17	2	1.44958	0.976173	1.03618	0.923729	33.58	2	22.2	2	28.92
0135	18.389	1	HW	1	1	0	569	118	99	36	75	2.87	13.3	185	39.3621	20.8193	8.59423	4535.31	2.15109	8.41965	3.03588	3	5	35.13	19.18	38.63	20.4	2.43401	2.26938	2.48265	2.44019	1	51.85	2	12.32	2	50.46	2	26.54	2	0.640333	1.87184	1.7388	1.73012	34.6	2	30.8	2	37.13
0136	24.2164	1	A	3	0	0	572.5	111	57	36	94	12.5	1	168	24.7496	26.2308	6.65262	3511	1.89501	8.16366	3.26693	3	5	25.34	24.24	34.39	16.43	3.07614	1.63695	2.21015	1.96531	0	23.21	2	26.33	2	24.74	2	12.14	2	1.3685	0.837906	0.852516	0.791395	24.56	2	36.79	2	39.75
0137	21.8603	1	HW	1	0	0	619	114	82	37	92	1.02	4.73	173	26.8254	22.7442	8.14732	3560.97	2.09769	8.17779	3.12431	1	5	20.16	28.45	48.06	22.81	3.61041	1.30233	3.08869	2.72847	0	24.04	3	46.34	3	53.57	3	19.49	3	2.40852	0.86787	1.84597	1.27053	37.05	3	22.22	3	61.04
0138	22.0658	0	B	3	0	0	570.5	103	46	68	96	0.363	7.7	167	21.4687	40.8481	4.79976	2080.5	1.56857	7.64037	3.70986	4	5	29.4	34.08	45.52	22.77	4.32487	1.89922	2.92545	2.72368	0	38.98	2	54.24	2	77.27	2	35.86	2	2.81913	1.40722	2.66265	2.33768	39.85	2	51.93	2	75.98
0139	18.789	1	B	2	1	1	628	115	37	74	76	0.248	1	178	18.0383	29.7413	6.5771	2792.99	1.88359	7.93487	3.39254	1	5	32.29	22.15	39.15	20.05	2.81091	2.08592	2.51607	2.39833	1	37.12	2	26.84	2	60.79	2	27.77	2	1.39501	1.34007	2.09476	1.8103	55.91	2	9.08	2	60.41
0141	21.5945	1	HW	1	0	0	693	129	67	44	139	2.7	3.43	176	29.726	18.9657	9.48871	4004.72	2.2501	8.29523	2.94263	2	5	20.12	29.18	28.83	12.33	3.70305	1.29974	1.85283	1.47488	0	35.21	1	27.36	1	27.6	1	13.65	1	1.42204	1.27112	0.951068	0.889831	27.93	1	26.76	1	25.41
0142	19.8247	0	O	2	0	0	572.5	110	58	93	44	2.33	9.6	164	21.2495	30.0558	6.28965	2537.21	1.83891	7.83882	3.40305	1	5	37.72	22.88	43.65	21.54	2.90355	2.43669	2.80527	2.57656	0	48.68	2	43.14	2	61.82	2	26.81	2	2.2422	1.7574	2.13025	1.74772	43.87	2	20.36	2	44.48
0143	18.074	0	O	2	0	0	575	110	58	74	105	0.277	3.09	166	18.7653	40.9143	4.34754	1738.26	1.46961	7.46064	3.71148	4	5		25.15	23.82		3.19162		1.53085		0	15.69	1	26.4	1	19.93	1	7.24	1	1.37214	0.566426	0.686768	0.471969	19.2	1	23.97	1	24.13
0144	18.9315	0	HW	1	0	0	552	99	128	38	69	15.3	6.2	154	28.689	45.3316	4.49462	1984.62	1.50288	7.59318	3.814	4	5	37.72	19.91	42.34	21.93	2.52665	2.43669	2.72108	2.62321	0	48.53	2	35.58	2	54.64	2	21.73	1	1.84927	1.75199	1.88284	1.41656	66.46	2	24.77	2	72.28
0145	21.6082	0	O	2	0	0	660.5	107	35	68	62	0.25	12.4	166	22.8804	43.9169	4.26863	1587.8	1.45129	7.3701	3.7823	2	5	30.8	32.75	47.49	23.41	4.15609	1.98966	3.05206	2.80024	0	61.03	2	14.57	2	55.59	2	27.54	2	0.757277	2.20325	1.91558	1.79531	51.41	2	15.67	2	49.16
0147	21.0493	0	w-r	3	0	0	733.5	108	66	53	98	1.54	1	173	22.1272	28.1051	6.53559	2226.89	1.87726	7.70836	3.33595	4	5	18.25	30.12	25.22	11.81	3.82234	1.17894	1.62082	1.41268	0	14.66	2	38.65	2	27.75	2	12.04	2	2.00884	0.529242	0.956237	0.784876	20.38	2	37.37	2	28.75
0148	18.3397	1	HW	3	0	0	542.5	114	65	57	74	1.53	1	184	23.446	22.0098	8.77635	4083.43	2.17206	8.31469	3.09149	3	5	18.72	27.97	28.44	12.02	3.54949	1.2093	1.82776	1.4378	0		9	17.19	2	54.33	2	18.58	2	0.893451		1.87216	1.21121		9	35.71	2	44.21
0149	22.589	0	B	2	1	0	579.5	107	59	53	68	0.1	1	164	20.7436	33.5477	5.50328	2488.31	1.70534	7.81936	3.51297	2	5	14.94	26.47	25	12.11	3.35914	0.965116	1.60668	1.44856	1	11.09	3	14.29	1	27.12	1	14.28	1	0.742723	0.400361	0.934528	0.9309	12.98	3	15.47	1	32.26
0150	20.5863	0	w-r	3	0	0	656	101	64	75	74	2.64	1	169	20.4872	23.3615	8.85189	3154.62	2.18063	8.05662	3.15109	2	5	18.37	22.04	22.98	10.67	2.79695	1.18669	1.47686	1.27632	0	19.49	2	9.87	2.66992	24.77	1	10.7	1	0.512994	0.70361	0.853549	0.697523	20	2	19.05	3	27.19
0151	18.5616	0	A	3	0	0	535.5	121	148	49	163	0.449	4.29	158	19.2601	37.0067	4.09053	2415.15	1.40867	7.78952	3.6111	2	5	35.24	21.28	42.26	20.81	2.70051	2.27649	2.71594	2.48923	0	62.7	2	11.04	2	59.44	2	30.04	2	0.573805	2.26354	2.04824	1.95828	50.48	2	23.75	2	48.75
0153	18.4959	1	O	3	0	0	596.5	104	38	39	73	5.59	3.74	176	21.2329	30.6312	6.12173	2681.63	1.81184	7.89418	3.42202	2	5	27.85	25.77	36.81	17.8	3.2703	1.7991	2.36568	2.12919	0	41.07	1	17.82	1	48.18	2	24.37	2	0.926195	1.48267	1.66023	1.58866	33.45	1	28.45	1	43.27
0154	21.4356	0	A	2	0	0	607.5	106	59	73	97	3.5	1	165	23.1586	30.1324	6.02346	2392.94	1.79566	7.78028	3.4056	3	5	22.38	29.31	32.12	15.76	3.71954	1.44574	2.06427	1.88517	0	33.62	2	14.17	2	30.84	2	16.18	2	0.736486	1.21372	1.06272	1.05476	29.27	2	35.2	2	39.91
0155	19.1151	0	w-r	3	1	0	515.5	113	93	52	117	1.44	10.6	168	26.9995	25.7391	6.49035	3589.05	1.87032	8.18564	3.24801	4	5	19.56	25.91	27.87	13.29	3.28807	1.26357	1.79113	1.58971	0	18.2	1	31.42	1	26.85	2	12.11	2	1.63306	0.65704	0.925224	0.789439	19.41	1.32983	33.37	1.66992	29.37
0156	18.789	0	w-r	3	0	0	592.5	110	190	59	52	6.84	10	157	24.2907	18.8633	10.2723	4112.54	2.32945	8.3218	2.93722	1	5	13.94	18.86	18.78	9.63	2.3934	0.900517	1.20694	1.15191	0	12.85	2	21.63	2	28.83	2	11.77	2	1.12422	0.463899	0.993453	0.767275	20.85	2	10.4	2	30.45
0157	19.2521	1	HW	3	0	0	549	114	44	59	71	1.8	1	178	21.6174	35.1511	5.59272	2099.44	1.72147	7.64943	3.55966	3	5	20.01	18.76	25.84	12.54	2.38071	1.29264	1.66067	1.5	0	27.37	2	21.8	1.66992	38.31	2	20.82	2	1.13306	0.988087	1.32012	1.35724	17.83	2	24.73	1	25.24
0158	19.5397	1	w-r	3	1	0	673	124	84	49	66	0.91	3.85	182	24.5118	36.9728	4.93768	1919.71	1.59689	7.55993	3.61018	2	5	24.13	17.11	27.63	13.53	2.17132	1.55879	1.77571	1.61842	1	23.24	3	11.13	1	35.12	1	21.57	1	0.578482	0.838989	1.2102	1.40613	24.05	3	20.98	1	40.13
0159	20.9918	1	HW	2	0	0	607.5	109	60	66	85	0.234	1	175	25.179	19.9645	9.5947	4168.81	2.26121	8.33539	2.99396	4	5	38.54	21.92	43.06	22.33	2.78173	2.48966	2.76735	2.67105	0	46.94	1	43.83	1	46.73	1	20.78	1	2.27807	1.69458	1.61027	1.35463	53.88	1	37.76	1	50.38
0160	21.726	1	HW	1	0	0	663.5	135	79	47	167	1.45	4.04	177	33.3002	24.9465	5.82076	3161.4	1.76143	8.05877	3.21673	1	5	37.64	21.88	44.16	21.25	2.77665	2.43152	2.83805	2.54187	0	50.73	2	17.21	2	49.51	2	23.68	2	0.894491	1.83141	1.70606	1.54368	61.53	2	9.96	2	52.79
0162	18.8548	0	O	2	0	0	652.5	114	55	65	81	12.7	7.87	168	30.3745	35.6901	4.95876	2058.43	1.60116	7.6297	3.57487	1	5	13.86	18.16	20.01	9.97	2.30457	0.895349	1.28599	1.19258	0	11.28	1	21.1	1	27.65	2	10.62	2	1.09667	0.40722	0.952791	0.692308	18.73	1	12.86	1	29.34
0163	20	1	A	3	0	0	595	113	62	58	94	0.422	6.33	180	20.9996	32.8556	5.29688	2439.63	1.66712	7.7996	3.49212	4	5	27.71	34.15	46.73	23.83	4.33376	1.79005	3.00321	2.85048	0	39.75	2	54.74	2	79.53	2	35.16	2	2.84511	1.43502	2.74052	2.29205	46.25	2	49.19	2	78.25
0165	19.4658	1	w-r	3	0	0	654	123	55	44	62	0.266	35	179	18.9699	22.1663	8.13872	3305.91	2.09663	8.10347	3.09857	2	5	22.51	26.66	31.24	13.54	3.38325	1.45413	2.00771	1.61962	0	35.53	2	21.39	2	33.26	2	17.36	2	1.11175	1.28267	1.14611	1.13168	26.2	2	37	2	30.73
0166	19.0192	0	HW	2	1	0	648	113	91	71	124	1.32	8.39	180	27.7195	29.3355	6.20047	2712.47	1.82462	7.90561	3.3788	4	5	26.19	26.16	47.52	22.84	3.3198	1.69186	3.05398	2.73206	1	24.32	2	32.39	2	34.95	2	15.19	2	1.68347	0.877978	1.20434	0.990222	37.53	2	31.89	2	38.51
0167	21.3507	0	w-r	3	1	0	645.5	110	79	64	87	0.555	2.49	170	21.9733	33.837	5.37401	2204.14	1.68158	7.69809	3.52156	3	5	23.72	26.24	29.59	15.23	3.32995	1.5323	1.90167	1.82177	0	30.9	2	27.76	2	28.81	2	14.88	2	1.44283	1.11552	0.992764	0.970013	19.9	2	41.38	2	31.39
0169	20.8712	1	HW	3	0	0	671.5	106	69	52	68	0.1	1	173	20.0054	14.2753	15.1995	5575	2.72126	8.62605	2.65853	1	5			27.13				1.74357		0	17.31	2	14.95	2	28.18	2	10.46	2	0.777027	0.62491	0.971054	0.681877	33.79	2	11.98	2	43.38
0170	20.7151	0	B	3	1	1	631.5	110	25	57	74	0.1	4	164	19.7317	31.3137	5.52312	2292.15	1.70894	7.73724	3.44405	2	5	35.16	24.65	54.39	27.02	3.12817	2.27132	3.4955	3.23206	1	46.84	2	25.51	2	65.54	2	31.36	2	1.32588	1.69097	2.25844	2.04433	40.72	2	11.53	2	50.74
0171	18.4438	0	A	1	1	0	556.5	97	55	52	78	0.37	3	157	20.6103	32.3044	6.27268	2573.65	1.8362	7.85308	3.4752	3	5	35.15	21.59	42.25	20.86	2.73985	2.27067	2.7153	2.49522	0	57.09	1.32983	13.08	1.32983	49.03	2	25.83	2	0.679834	2.06101	1.68952	1.68383	46.6	1	33.08	1	49.52
0173	19.1562	1	w-r	3	1	0	703	115	82	33	107	0.786	5.35	175	30.9554	34.5827	5.33213	2181.05	1.67375	7.68756	3.54335	4	5	9.65	24.77	18.32	8.12	3.1434	0.623385	1.17738	0.971292	0	7.83	2	28.28	2	15.5	2	6.07	2	1.46985	0.282671	0.534114	0.395698	8.71	2	26.03	2	18.63
0174	20.4959	0	HW	1	0	0	557.5	100	92	119	98	9.79	4.54	161	22.5737	36.6293	5.35332	2124.85	1.67772	7.66146	3.60085	2	5	23.16	27.16	29.61	12.53	3.4467	1.49612	1.90296	1.4988	0	26.83	2	20.25	1	31.77	2	16.6	2	1.05249	0.968592	1.09476	1.08214	21.64	2	33.85	1.32983	28.84
0176	18.6027	0	B	3	1	0	624	116	84	68	128	3.53	10.2	164	27.9954	21.8094	8.03719	3425.11	2.08408	8.13889	3.08234	2	5	33.44	21.34	41	21.75	2.70812	2.16021	2.63496	2.60167	0	66.18	2	14.91	2	67.55	2	33.42	2	0.774948	2.38917	2.32771	2.17862	55.03	2	12.47	2	48.11
0177	19.9014	1	w-r	3	0	0	614	114	46	55	84	0.336	1	166	22.3866	26.3777	7.5896	2904.43	2.02678	7.97399	3.27252	1	5	28.17	27.23	34.25	17.7	3.45558	1.81977	2.20116	2.11722	0	41.4	2	37.97	2	47.39	2	20.58	2	1.97349	1.49458	1.63301	1.34159	30.97	2	18.4	2	30.88
0178	19.5781	1	w-r	3	0	1	676	109	69	58	94	0.925	1	188	21.9455	28.2307	7.01837	2792.46	1.94853	7.93468	3.34041	2	5	30.19	23.61	40.63	21.03	2.99619	1.95026	2.61118	2.51555	0	41.69	2	13.46	1.32983	44.13	2	22.56	2	0.699584	1.50505	1.52068	1.47066	36.68	2	29.2	1	49.59
0179	21.9425	0	HW	1	0	0	576.5	104	86	48	80	0.956	8.19	155	26.0544	31.3669	6.0239	2457.21	1.79573	7.80678	3.44575	1	5	27.81	25.24	50.39	23.52	3.20305	1.79651	3.23843	2.8134	0	24.47	2	31.78	2	43.09	2	17.56	2	1.65177	0.883394	1.48484	1.14472	34.24	2	20.13	2	39.09
0180	18.474	1	w-r	3	0	1	675	113	42	36	94	2.04	5.44	178	23.9079	44.9574	4.01523	1555.3	1.39009	7.34942	3.80571	2	5	24.49	23.17	30.04	15.6	2.94036	1.58204	1.93059	1.86603	0	29.78	2	18.71	2	32.77	2	16.33	2	0.972453	1.07509	1.12922	1.06454	17.94	2	28.43	2	27.46
0181	18.9671	1	B	3	0	0	664	101	42	63	53	0.1	6.1	181	20.9067	30.5193	6.65899	2498.36	1.89597	7.82339	3.41836	1	5	37.64	20.85	45.08	23.17	2.64594	2.43152	2.89717	2.77153	0	34.75	1	23.74	1	44.07	1	17.98	1	1.23389	1.25451	1.51861	1.1721	46.64	1	20.88	1	61.7
0182	21.0438	1	HW	1	0	0	560	121	66	48	97	0.1	1	170	28.2514	24.8891	7.50172	3722.58	2.01513	8.22217	3.21443	4	5	37.78	20.14	42.86	22.08	2.55584	2.44057	2.7545	2.64115	0	41.77	2	28.72	2	45.69	2	20.02	2	1.49272	1.50794	1.57443	1.30508	53.92	2	25.25	2	45.94
0183	19.0329	0	A	3	0	0	537	87	82	55	131	0.1	3.41	161	21.8738	52.9864	4.12661	1543.96	1.41746	7.3421	3.97003	4	5	22.01	23.17	27.97	12.9	2.94036	1.42183	1.79756	1.54306	0	29.83	3	41.65	1	28.95	2	7.47	2	2.16476	1.0769	0.997588	0.486962	34.49	3	33.39	1	32.75
0184	22.1425	0	w-r	3	1	0	518	107	60	69	73	3.41	6.82	172	20.5454	35.6205	5.30407	2428.88	1.66847	7.79519	3.57292	4	5	28.79	22.11	34.6	18.43	2.80584	1.85982	2.22365	2.20455	0	34.72	2	26.26	2	46.86	2	22.13	2	1.36486	1.25343	1.61475	1.44263	36.36	2	20.37	2	40.98
0185	18.6849	0	HW	3	0	0	627.5	108	63	62	121	0.1	1	170	18.9912	26.794	6.96075	2592.15	1.94029	7.86024	3.28818	2	5	14.85	28.86	28.18	12.82	3.66244	0.959302	1.81105	1.53349	0	18.89	2	30.24	2	35.7	2	17.39	2	1.57173	0.681949	1.23019	1.13364	17.32	2	26.83	2	28.07
0186	19.1753	0	HW	2	1	0	621	124	64	69	95	1.06	6.01	171	19.5454	33.6767	4.77842	2283.36	1.56411	7.7334	3.51681	4	5	30.61	21.69	37.79	19.41	2.75254	1.97739	2.42866	2.32177	0	35.23	2	28.85	1	37.21	2	17.25	2	1.49948	1.27184	1.28222	1.12451	41.5	2	30.4	1	42.47
0187	20.8466	0	B	3	0	0	561	107	64	60	61	0.1	7	176	21.3793	34.9158	5.54308	2509.28	1.71255	7.82775	3.55294	1	5	30.14	22.97	37.58	21.12	2.91497	1.94703	2.41517	2.52632	0	42.27	2	26.53	2	37.35	2	16.89	2	1.3789	1.52599	1.28704	1.10104	62.45	2	9.57	2	58.27
0188	20.1836	0	w-r	2	0	1	523	114	96	62	76	4.42	5.3	159	24.0423	35.2739	4.71346	2553.9	1.55042	7.84538	3.56314	4	5	34	26.11	42.62	21.38	3.31345	2.19638	2.73907	2.55742	0	54.18	1	29.23	1	50.67	1	23.7	1	1.51923	1.95596	1.74604	1.54498	48.45	1	30.33	1	57.64
0189	18.2986	1	B	3	0	0	638	109	50	53	85	0.1	1	178	26.7712	33.6948	5.82964	2351.11	1.76295	7.76264	3.51734	3	5	28.06	21.47	35.43	18.42	2.72462	1.81266	2.27699	2.20335	0	20.14	2.66992	25.94	1	33	1	16.68	1	1.34823	0.727076	1.13715	1.08735	14.85	3	34.91	1	38.13
0190	20.7397	0	w-r	3	0	0	607	95	48	47	83	0.285	1	156	20.689	38.8758	5.10536	2083.05	1.63029	7.64159	3.66037	2	5	35.18	22.97	42.2	21.81	2.91497	2.27261	2.71208	2.60885	0	51.59	2	22.22	2	41.75	2	19.78	2	1.15489	1.86245	1.43866	1.28944	54.31	2	9.42	2	52.04
0191	19.989	0	w-r	3	0	0	576	102	153	52	179	0.1	1	163	19.9745	34.0847	5.47721	2114.06	1.7006	7.65637	3.52885	1	5	26.31	23.49	37.43	20.21	2.98096	1.69961	2.40553	2.41746	0	32.77	1	32.71	1	37.89	1	15.46	1	1.7001	1.18303	1.30565	1.00782	44.43	1	24.23	1	35.89
0192	19.3589	0	A	2	1	0	590	110	131	62	101	1.39	3.99	172	22.9985	28.9736	5.92871	2766.25	1.77981	7.92525	3.36639	3	5	28.18	22.83	35.3	18.46	2.89721	1.82041	2.26864	2.20813	0	37.24	2	24.97	2	50.61	2	25.56	2	1.29782	1.3444	1.74397	1.66623	34.63	2	32.61	2	52.79
0193	22.7288	0	w-r	3	0	0	615.5	107	36	63	85	0.1	2.15	186	22.42	16.1145	12.317	5172.16	2.51098	8.55105	2.77972	2	5	20.35	29.12	26.64	12.98	3.69543	1.3146	1.71208	1.55263	0	13.23	2	32.39	2	26.26	2	12.05	2	1.68347	0.477617	0.904893	0.785528	13.36	2	24.39	2	28.01
0195	20.4521	0	w-r	3	0	0	545	104	62	79	109	0.1	1	165	21.4925	39.9336	4.40322	2015.62	1.48234	7.60868	3.68722	3	5	8.41	22.02	21.91	9.94	2.79442	0.543282	1.4081	1.189	0	6.23	3	17.1	2	29.63	2.32959	18.75	2.32959	0.888773	0.22491	1.02102	1.22229	5.65	3	28.95	2	24.52
0196	18.3233	0	B	3	1	0	649.5	101	46	58	56	0.1	9.11	157	20.2423	38.5543	4.90457	1800.35	1.59017	7.49573	3.65207	3	5	18.06	24.79	28.77	14.48	3.14594	1.16667	1.84897	1.73206	0		3	38.65	1	42.78	2	16.33	2	2.00884		1.47416	1.06454	22.99	3	22.55	1	35.28
0197	19.2329	0	HW	2	1	0	537	123	41	59	70	24.2	1	156	31.6859	30.9783	5.02115	2809	1.61366	7.94059	3.43329	4	5	35.55	20.46	42.53	20.76	2.59645	2.29651	2.73329	2.48325	1	58.76	1	24.89	1	52.73	1	26.16	1	1.29366	2.1213	1.81702	1.70535	50.75	1	28.14	1	53.27
0199	22.3342	1	HW	1	1	0	585	121	57	52	71	1.07	3.11	173	26.5223	31.713	5.36049	2505.24	1.67906	7.82614	3.45673	3	5	36.6	19.99	41.94	21.28	2.5368	2.36434	2.69537	2.54545	1	43.06	1	21.56	1	58.31	2	29.48	2	1.12058	1.55451	2.0093	1.92177	42.09	1	36.59	1	50.59
0202	18.3068	0	HW	1	1	0	642	116	46	60	50	1.42	4.25	167	21.6314	32.3514	5.58386	2328.4	1.71988	7.75294	3.47666	3	5	33.91	19.25	38.53	19.93	2.44289	2.19057	2.47622	2.38397	0	43.68	1	21.28	1	42.33	2	21.5	2	1.10603	1.5769	1.45865	1.40156	31.83	1	32.22	1	45.05
0203	18.4849	0	A	3	0	0	553.5	99	89	77	69	0.1	4.66	162	20.7404	55.0968	3.39328	1433.79	1.2218	7.26808	4.00909	3	5	24.1	24.91	34.53	16.11	3.16117	1.55685	2.21915	1.92703	0	38.64	2.32959	13.51	2	36.96	2	19.31	2	0.702183	1.39495	1.2736	1.2588	33.27	3	30.74	2	35.01
0204	20.9945	1	B	3	1	0	726	111	65	47	72	1.89	7.5	172	27.2916	40.2696	4.08194	1784.59	1.40657	7.48694	3.6956	1	5	36.35	19.12	39.08	21.41	2.4264	2.34819	2.51157	2.561	1	43.04	1	26.66	1	50.57	1	20.63	1	1.38565	1.55379	1.74259	1.34485	61.72	1	18.79	1	57.76
0206	18.4603	0	A	2	0	0	512	103	47	70	77	1.56	6.95	158	19.8051	46.3542	4.1297	1719.1	1.4182	7.44956	3.83631	3	5	35.39	22.02	42.77	20.9	2.79442	2.28618	2.74871	2.5	0	48.34	2	19.32	2	42.71	2	22.1	2	1.00416	1.74513	1.47174	1.44068	45.06	2	39.32	2	56.17
0207	19.6356	0	A	3	0	0	608.5	100	77	62	103	0.1	1	167	17.4027	53.0675	3.43026	1512.93	1.23264	7.32181	3.97157	2	5	36.61	22.54	43.74	21.28	2.86041	2.36499	2.81105	2.54545	0	42.83	1.32983	16.26	1	40.91	1.32983	20.93	1.32983	0.845114	1.54621	1.40972	1.36441	58.81	2	26.78	1	52.04
0208	19.1233	0	O	2	1	1	643.5	118	86	65	124	12.4	8.38	172	25.7584	26.5714	6.26495	2745.61	1.83497	7.91776	3.27983	4	5			29.47	17.72			1.89396	2.11962	0		9	49.73	3	48.87	2	30.53	2	2.58472		1.68401	1.99022		9	30.89	2.66992	39.46
0210	20.7973	1	w-r	3	0	0	534.5	116	70	39	125	0.1	1	159	24.2217	30.4048	6.18488	2849.53	1.82211	7.95491	3.4146	1	5	20.69	30.45	43.96	22.19	3.86421	1.33656	2.82519	2.65431	0	26.43	2	35.2	2	79.6	2		2	1.82952	0.954152	2.74294		23.73	2	16.87	2	63.03
0211	19.2603	1	w-r	3	1	0	690.5	118	101	44	87	1.43	2.01	170	23.3859	24.8618	7.1419	3002.7	1.96598	8.00727	3.21333	4	4	36.25	21.45	43.91	21.1	2.72208	2.34173	2.82198	2.52392	1	39.89	2	34.53	2	57.26	2	28.33	2	1.7947	1.44007	1.97312	1.84681	43.97	2	38.98	2	71.15
0213	21.2822	1	w-r	3	1	0	642.5	106	62	52	99	0.795	2.74	192	22.3942	30.6371	6.24819	2583.66	1.83229	7.85696	3.42221	3	5	19.4	22.19	30	15.09	2.81599	1.25323	1.92802	1.80502	1	15.11	2	26.2	2	28.31	2	10.7	2	1.36175	0.545487	0.975534	0.697523	14.75	2	33.36	2	33.3
0214	18.811	0	w-r	2	0	0	544.5	101	72	62	72	1.61	2.22	165	25.3245	27.3679	7.30165	2990.32	1.9881	8.00314	3.30937	1	5	35.86	21.95	43.99	21.22	2.78553	2.31654	2.82712	2.53828	0	54.63	2	27.83	2	84.05	2	40.06	2	1.44647	1.9722	2.89628	2.61147	44.97	2	13.93	2	43.9
0215	18.8356	0	w-r	3	1	0	656.5	108	135	43	109	2.46	6.36	166	24.6911	25.2196	7.12405	2879.89	1.96348	7.96551	3.22762	1	5	20.91	23.27	24.09	13.69	2.95305	1.35078	1.5482	1.63756	0	26.18	2	22.9	2	38.04	2	23.99	2	1.19023	0.945126	1.31082	1.56389	24.05	2		9	35.02
0216	18.9068	1	HW	2	1	1	623	112	62	53	74	1.25	2.06	174	23.9711	27.3315	6.79305	2831.74	1.9159	7.94865	3.30804	1	5	15.94	21.88	21.98	11.56	2.77665	1.02972	1.4126	1.38278	1	19.73	2	25.48	2	26.94	2	10.51	2	1.32432	0.712274	0.928325	0.685137	25.44	2	16.17	2	35.66
0217	19.0219	0	A	2	0	0	532.5	107	65	95	100	0.977	6.45	162	21.6046	20.626	9.01913	4288.31	2.19935	8.36365	3.02655	1	5	21.03	25.32	30.09	15.34	3.2132	1.35853	1.9338	1.83493	0	22.43	2	31.3	2	36.29	2	14.79	2	1.62682	0.809747	1.25052	0.964146	38.41	2	28.76	2	44.76
0219	18.9863	0	A	3	1	0	568	108	52	69	76	0.1	2.11	156	21.2482	29.4147	5.89785	2778.46	1.77459	7.92965	3.3815	1	5	34.88	21.01	41.17	21.85	2.66624	2.25323	2.64589	2.61364	1	45.56	2	32.05	2	62.49	2	27.17	2	1.6658	1.64477	2.15334	1.77119	62.5	2	16.41	2	68.09
0220	19.937	0	w-r	3	1	0	559.5	105	70	47	112	1.77	3.3	152	22.5775	31.2615	6.10685	2333.94	1.80941	7.75531	3.44239	1	5	25.78	28.66	34.67	16.56	3.63706	1.66537	2.22815	1.98086	1	43.3	2	36.6	2	51.86	2	22.48	2	1.90229	1.56318	1.78704	1.46545	33.2	2	17.83	2	37.73
0221	22.4877	0	B	2	1	0	675.5	116	55	52	86	0.804	4.54	183	24.651	34.2682	5.35498	2208.7	1.67803	7.70016	3.53422	3	5	30.1	28.07	50.13	26.44	3.56218	1.94444	3.22172	3.16268	1	33.57	2.32959	18.59	2	51.03	2	26.57	2	0.966216	1.21191	1.75844	1.73207	37.65	2	51.19	2	73.91
0223	22.674	0	w-r	3	0	1	567.5	115	99	43	155	4.57	3.02	150	25.1996	29.8883	5.68727	2617.68	1.73823	7.87004	3.39747	2	5	27.57	22.73	36.18	20.02	2.88452	1.78101	2.32519	2.39474	0	21.94	1	16.27	1	21.8	1	7.35	1	0.845634	0.792058	0.751206	0.47914	19.34	1	33.36	1	51.49
0225	21.4384	0	w-r	3	0	0	524.5	124	87	60	86	0.53	2.43	164	20.4063	24.9751	6.31878	3399.77	1.84353	8.13146	3.21788	3	5	27.85	27.27	34.56	17.55	3.46066	1.7991	2.22108	2.09928	0	28.98	2	22.36	2	31.37	2	15.81	2	1.16216	1.04621	1.08098	1.03064	28.3	2	43.73	2	44.49
0226	20.1808	0	w-r	2	1	0	514.5	113	66	82	150	0.878	20.9	167	23.0952	30.3872	5.49757	3059.16	1.70431	8.02589	3.41402	4	5			19.38	9.78			1.2455	1.16986	0	11.7	2	39.78	2	23.02	2	9.84	2	2.06757	0.422383	0.793246	0.64146	14.03	2	38.07	2	25.24
0227	21.6575	0	A	3	1	0	527.5	102	116	87	96	5.59	4.66	155	24.9216	36.3545	5.02469	2389.97	1.61436	7.77904	3.59332	2	5	25.11	24.2	34.69	16.79	3.07107	1.62209	2.22943	2.00837	0	47.52	2	11.11	2	44.44	2	22.35	2	0.577443	1.71552	1.53136	1.45698	28.56	2	22.31	2	41.08
0229	21.4219	1	O	2	0	0	687.5	112	53	64	79	0.202	2.83	178	19.3268	28.0045	6.33503	2591.47	1.84609	7.85998	3.33237	3	5	22.76	29.68	51.03	23.58	3.7665	1.47028	3.27956	2.82057	0	23.45	1	32.35	1	42.17	1	20.02	1	1.68139	0.84657	1.45314	1.30508	20.75	1	48.71	1	57.82
0230	21.989	0	A	1	0	0	553.5	93	52	82	102	0.1	1	159	17.5832	29.3829	6.94208	2661.57	1.9376	7.88667	3.38041	1	5	35.08	21.73	39.18	20.26	2.75761	2.26615	2.51799	2.42344	0	41.7	2	21.94	1	45.99	2	19.69	2	1.14033	1.50542	1.58477	1.28357	62.42	2	12.09	1	52.26
0231	23.8685	1	w-r	2	0	0	571	105	109	38	106	0.398	3.05	175	21.0319	19.0126	10.5505	5061.85	2.35617	8.52949	2.9451	1	5	30.52	25.39	39.24	19.08	3.22208	1.97158	2.52185	2.2823	0	52.49	2	22.81	2	36.89	2	17.59	2	1.18555	1.89495	1.27119	1.14668	51.73	2	12.12	2	39.36
0232	19.9068	1	A	3	1	0	624.5	113	142	36	108	1.74	5.46	182	28.7569	23.7487	7.90484	3361.86	2.06748	8.12025	3.16753	1	5	20.65	17.79	25.83	12.89	2.25761	1.33398	1.66003	1.54187	1	23.83	2	24.29	1	37.46	2	15.22	2	1.26247	0.860289	1.29083	0.992177	25.01	2	14.02	1.66992	32.23
0233	19.926	0	A	3	1	0	526.5	97	68	64	89	2.06	5.19	157	21.8985	39.0309	5.2792	2009.88	1.66377	7.60583	3.66435	1	5	35.2	19.5	39.52	20.8	2.47462	2.2739	2.53985	2.48804	1	48.62	2	29.57	2	59.88	2	27.33	2	1.5369	1.75523	2.0634	1.78162	55.18	2	9.44	2	53.25
0234	26.6685	1	HW	1	0	0	649.5	117	140	50	143	0.707	6.77	172	24.8384	17.3513	9.5106	4698.46	2.25241	8.45499	2.85367	2	5	41.97	16.57	43.05	22.81	2.10279	2.71124	2.76671	2.72847	0	72.31	2	13.17	2	81.1	2	41.41	2	0.684511	2.61047	2.79462	2.69948	56.28	2	21.66	2	58.7
0235	21.8548	0	HW	1	0	0	502	96	69	64	105	0.22	4.75	163	22.8768	24.1273	8.2442	3961.19	2.10951	8.2843	3.18334	2	5	35.83	20.22	41.37	22	2.56599	2.3146	2.65874	2.63158	0	50.12	2	19.73	2	47.07	2	22.31	2	1.02547	1.80939	1.62198	1.45437	58.72	2	9.49	2	43.53
0236	18.6164	1	HW	2	0	0	635	117	140	42	108	1.62	11.8	173	26.0677	31.4841	5.38538	2522.83	1.68369	7.83314	3.44948	3	5	32.97	20.87	39.13	19.84	2.64848	2.12984	2.51478	2.37321	0	52.52	2	9.76	2	50.51	2	26.6	2	0.507277	1.89603	1.74052	1.73403	37.05	2	25.81	2	39.87
0237	18.4959	0	A	1	1	0	542.5	113	71	50	84	0.1	6.36	165	23.3252	29.5092	6.16397	2807.92	1.81872	7.9402	3.3847	3	5	20.01	19.42	24.67	12.27	2.46447	1.29264	1.58548	1.4677	1	20.24	1.32983	16.59	1	32.8	1	17.6	1	0.862266	0.730686	1.13025	1.14733	17.37	1	18.76	1	30.27
0238	21.1315	0	HW	2	0	0	562.5	107	105	59	104	0.493	2.05	161	24.4986	20.6185	9.31055	4238.58	2.23115	8.35198	3.02619	1	5	25.57	30.18	36.05	17.65	3.82995	1.65181	2.31684	2.11124	0	37.8	2	44.2	2	46.93	2	19.13	2	2.2973	1.36462	1.61716	1.24707	37.83	2	23.13	2	43.64
0239	19.3808	0	HW	2	0	0	551	90	68	50	135	0.589	1	168	16.0712	42.479	4.9276	1915.22	1.59485	7.55759	3.74901	4	5	20.41	32.74	32.96	13.86	4.15482	1.31848	2.11825	1.65789	0	17.05	2	39.55	2	48.53	3	24.07	3	2.05561	0.615523	1.67229	1.5691	17.72	2	59.12	2	58.06
0240	18.9918	0	A	1	0	0	571.5	90	50	53	93	0.1	5.43	154	19.891	35.479	6.4491	2148.51	1.86394	7.67253	3.56894	1	5	35.37	20.89	42.5	20.51	2.65102	2.28488	2.73136	2.45335	0	52.59	2	33.33	2	70.31	2	32.95	2	1.73233	1.89856	2.42281	2.14798	47.66	2	13.84	2	52.14
0241	19.7425	1	A	3	1	0	707.5	122	150	37	72	0.495	14	178	33.3566	17.7921	9.57985	4273.74	2.25966	8.36024	2.87876	2	5	29.31	23.06	37.1	19.33	2.9264	1.89341	2.38432	2.3122	0	48.74	2	10.85	2	51.98	2	26.58	2	0.563929	1.75957	1.79118	1.73272	43.94	2	22.84	2	43.17
0242	19.2164	0	HW	1	0	0	566	112	57	52	43	4.26	6.6	166	37.0367	25.8485	6.76557	3628.69	1.91185	8.19663	3.25225	4	5			32.61				2.09576		0		9		9		9								9		9
0243	18.6767	1	w-r	3	1	0	654.5	102	51	44	56	0.686	3.18	189	21.9679	33.0269	6.78583	2310.78	1.91484	7.74534	3.49732	4	5	34.19	23.8	42.94	20.76	3.0203	2.20866	2.75964	2.48325	0	44.36	2	41.22	2	56.94	2	26.29	2	2.14241	1.60144	1.9621	1.71382	54.88	2	41.41	2	77.97
0244	22.5836	0	O	3	0	0	588	101	44	50	67	0.758	5.34	166	25.3496	29.238	6.46736	2842.4	1.86677	7.9524	3.37547	4	4	26.13	23.09	38.42	12.49	2.9302	1.68798	2.46915	1.49402	0	16.3	1	42	2	28.29	1	7.29	1	2.18295	0.588448	0.974845	0.475228	25.01	1	33.72	2	32.71
0245	20.1452	0	w-r	2	0	0	556.5	96	80	51	57	0.407	2.28	161	23.9737	64.0966	3.2059	1290.48	1.16499	7.16277	4.16039	2	5	25.27	27.54	31.28	15.99	3.49492	1.63243	2.01028	1.91268	0	28.12	1	13.53	1	30.79	2	15.65	2	0.703222	1.01516	1.06099	1.02021	29.86	1.32983	23.94	1	40.21
0246	19.4548	0	HW	1	1	0	548.5	110	83	43	81	3.24	10.6	158	25.9829	43.1016	4.15693	1883.78	1.42478	7.54104	3.76356	1	4	23.96	24.96	44.22	12.43	3.16751	1.5478	2.8419	1.48684	1		2	31.69	2	39	1	10.59	1	1.64709		1.3439	0.690352	33.07	1	18.17	2	48.01
0247	19.4603	0	w-r	3	1	0	610.5	107	144	53	118	1.01	3.33	171	23.1132	40.6715	4.57393	1675.65	1.52037	7.42396	3.70553	1	5	18.76	25.84	30.82	17.39	3.27919	1.21189	1.98072	2.08014	0	15.29	1	35.39	1	41.23	3	26.43	3	1.8394	0.551986	1.42074	1.72295	22.09	1	13.66	1	26.75
0248	18.8384	0	O	3	0	0	444	92	71	49	70	0.336	1	170	20.0899	37.738	5.71944	2877.01	1.74387	7.96451	3.63067	3	4	5.8	18.1	17.96	7.14	2.29695	0.374677	1.15424	0.854067	0		9	4.02	3	14.58	3	7.1	3	0.20894		0.502412	0.462842		9	2.12	3	17.96
0249	19.3425	0	O	3	1	0	506.5	102	51	55	78	0.1	1	163	22.5354	47.1857	4.11086	1827.8	1.41363	7.51087	3.85409	1	3	16.36	25.35	27.29	12.23	3.21701	1.05685	1.75386	1.46292	1	17.59	2	27.49	2	29.59	2	12.22	2	1.42879	0.635018	1.01964	0.79661	22.67	2	16.21	2	28.96
0250	20.2329	0	A	1	1	0	568.5	102	50	53	74	0.1	2.48	158	20.7136	34.7895	5.66605	2382.97	1.73449	7.7761	3.54931	2	4		16.89	17.63	7.35	2.1434		1.13303	0.879187	0		9		2	11.02	1	5.36	1			0.379738	0.349413		9		2	18.95
0251	18.4329	0	HW	3	0	1	572	95	102	50	95	0.1	3.15	167	20.3303	31.8971	6.64834	2567.94	1.89437	7.85086	3.46252	1	3	11.83	29.56	25.62	11.43	3.75127	0.764212	1.64653	1.36722	0	13.17	2	32.38	2	35.18	2	14.48	2	1.68295	0.475451	1.21227	0.943937	15.81	2	25.5	2	29.89
0252	19.1452	0	w-r	3	1	0	597	97	53	65	64	0.227	4.29	163	18.438	31.508	6.43123	2252.96	1.86117	7.72	3.45024	2	1	15.69	26.96	25.89	11.98	3.42132	1.01357	1.66388	1.43301	1	17.91	2	19.66	2	31.74	2	19.62	2	1.02183	0.64657	1.09373	1.27901	20.55	2	31.44	2	30.15
0253	20.126	0	O	3	1	0	535.5	107	90	37	104	0.525	3.07	172	21.4653	40.4794	4.78123	1890.51	1.5647	7.5446	3.70079	2	5	28.89	23.14	37.78	18.23	2.93655	1.86628	2.42802	2.18062	0	53.84	2	9.68	2	54.12	2	27.61	2	0.503119	1.94368	1.86492	1.79987	47.94	2	20.13	2	50.22
0254	21.1123	1	B	3	0	0	590.5	110	42	53	74	0.1	1	175	26.0677	23.7507	7.23245	3465.82	1.97858	8.1507	3.16761	2	5	18.13	20.06	25.44	12.8	2.54569	1.17119	1.63496	1.5311	0	29.74	2	6.88	2	33.57	2	21.23	2	0.357588	1.07365	1.15679	1.38396	24.63	2	18.54	2	27.36
0256	22.0466	1	A	3	0	0	549.5	104	75	46	86	0.1	8.94	166	24.3619	21.1977	9.27564	4392.23	2.22739	8.38759	3.05389	2	5	21.4	25.45	32.59	15.1	3.2297	1.38243	2.09447	1.80622	0	35.66	2	13.62	2	32.81	2	17.13	2	0.7079	1.28736	1.1306	1.11669	18.8	2	32.92	2	33.83
0257	18.9123	0	B	2	1	1	667	120	58	59	78	0.206	5.15	172	37.1043	44.2642	3.53938	1691.07	1.26395	7.43312	3.79018	3	5	25.72	24.17	36.48	13.59	3.06726	1.6615	2.34447	1.6256	1	50.9	2	10.55	2	45.65	2	23.7	2	0.548337	1.83755	1.57305	1.54498	31.63	2	26.53	2	45.68
0258	18.126	0	HW	2	0	0	557.5	104	80	50	84	8.48	10.6	158	27.4365	34.2738	5.35063	2516.01	1.67721	7.83043	3.53438	2	5	35.97	20.21	41.52	20.81	2.56472	2.32364	2.66838	2.48923	0	61.06	2	6.57	2	73.99	2	37.65	2	0.341476	2.20433	2.54962	2.45437	45.42	2	14.66	2	43.66
0259	19.6164	0	A	3	1	1	659.5	98	121	53	151	0.1	3.86	160	23.9199	21.8143	8.87797	3712.06	2.18357	8.21934	3.08257	4	2	23.29	20.47	31.11	17.58	2.59772	1.50452	1.99936	2.10287	1	31.89	2	38.81	1	52.3	2	32.48	2	2.01715	1.15126	1.80221	2.11734	29.29	1.32983	22.39	1.32983	41
0260	20.1096	1	w-r	3	1	0	596	106	149	49	76	0.1	2.89	181	21.4605	32.3555	5.73548	2604.64	1.74667	7.86505	3.47678	2	2	25.25	20.36	32.22	18.12	2.58376	1.63114	2.07069	2.16746	1	14.64	2	12.08	2	26.5	1.66992	16.95	1.66992	0.627859	0.52852	0.913163	1.10495	18.04	2	20.64	2.32959	33.04
0261	18.1178	0	A	3	1	0	593	107	113	46	58	0.459	8.97	171	20.321	23.2451	8.06471	3364.14	2.0875	8.12093	3.14609	2	3		25.16	21.64		3.19289		1.39075		0		9	16.19	2	22.66	2	10.36	2	0.841476		0.780841	0.675359		9	21.75	2	19.04
0262	19.2904	0	w-r	3	0	0	592.5	109	289	62	130	4.34	7.68	164	23.7792	26.9172	7.11641	3066.13	1.9624	8.02817	3.29276	1	3	11.6	27.16	25.03	11.51	3.4467	0.749354	1.60861	1.37679	0	16.9	2.32959	25.31	2	25.93	2.32959	10.74	2.32959	1.31549	0.610108	0.893522	0.70013	19	2.32959	17.48	2	26.35
0264	19.411	1	w-r	3	0	0	591	116	49	52	66	0.1	2.68	186	20.7156	12.9214	14.2017	6420.11	2.65336	8.76719	2.55889	1	5	26.08	24.22	36.34	19.68	3.0736	1.68475	2.33548	2.35407	0	33.2	2	31.65	2	56.39	2	25.64	2	1.64501	1.19856	1.94314	1.67145	46.69	2	12.95	2	47.41
0265	22.2082	1	w-r	3	0	0	721.5	106	66	50	86	0.77	1	183	20.994	22.3327	8.85839	3065.53	2.18137	8.02797	3.10605	2	5	28.16	29.39	34.88	16.9	3.7297	1.81912	2.24165	2.02153	0	43.96	2	14.95	2	41.08	2	20.28	2	0.777027	1.587	1.41558	1.32203	34.54	2	15.33	2	30.53
0266	19.8137	0	w-r	3	0	0	625.5	103	98	51	136	0.1	4.7	168	20.8925	42.5134	4.36816	1729.32	1.47434	7.45548	3.74982	3	4	19.76	30.93	21.59	7.31	3.92513	1.27649	1.38753	0.874402	0	28.54	3	35.93	2	26.56	2	6.35	2	1.86746	1.03032	0.915231	0.41395	34.03	3	41.38	2	32.43
0267	20.9671	0	w-r	2	0	0	611	113	51	67	54	0.1	7.26	164	21.5868	30.0857	5.41175	2704.43	1.68857	7.90265	3.40405	3	5	23.28	24.44	32.5	16.3	3.10152	1.50388	2.08869	1.94976	0	47.34	2	11.55	2	41.99	2	21.45	2	0.600312	1.70903	1.44693	1.39831	41.54	2	35.75	2	43.48
0268	19.2685	0	HW	1	0	1	575	109	123	39	134	0.251	1	167	31.7152	39.0742	4.44809	2068.64	1.49247	7.63465	3.66546	2	2			25.17	14.1			1.61761	1.6866	0		9		3	21.79	3	13.45	3			0.750861	0.876793		9		9	19.37
0270	19.1342	0	w-r	1	0	1	566	115	47	47	64	1.33	4.77	162	25.9255	43.8515	3.67816	1910.96	1.30241	7.55536	3.78081	2	3	18.44		26.53	16.96		1.19121	1.70501	2.02871	0	19.66	1		9	26.9	1	17.1	1		0.709747	0.926947	1.11473	21.32	1		1	33.9
0271	21.9863	0	w-r	3	0	0	640.5	108	73	62	84	0.1	3.91	168	20.5711	26.2451	7.21871	3020.75	1.97668	8.01326	3.26748	3	4			30.94	10.27			1.98843	1.22847	0		9		9	34.01	3	11.16	3			1.17195	0.72751		9		9	41.19
0272	19.5562	0	A	1	1	0	595.5	97	111	46	152	0.1	7.43	155	20.768	35.3667	5.9801	2209.31	1.78844	7.70044	3.56577	4	3	21.2	25.4	23.23	14.44	3.22335	1.36951	1.49293	1.72727	0	21.69	2	43.19	2	42.05	2	27.29	2	2.2448	0.783032	1.449	1.77901	23.67	2	17.23	2	28.08
0273	19.8384	0	B	3	0	0	660.5	99	47	61	89	0.671	1	169	23.5047	40.2243	4.98161	2001.31	1.60575	7.60156	3.69447	3	5	11.04	25.85	24.3	12.5	3.28046	0.713178	1.5617	1.49522	0		2	32.04	2	31.96	2	15.53	2	1.66528		1.10131	1.01239	14.66	2	31.97	2	32.49
0274	18.074	0	HW	2	0	0	507.5	101	67	40	102	0.851	6.3	153	32.5531	26.4102	7.62996	3499.26	2.03208	8.16031	3.27375	2	2	25.47	19.92	33.14	19.06	2.52792	1.64535	2.12982	2.2799	0	24.5	1	11.97	1	38.38	2	24.71	2	0.622141	0.884477	1.32254	1.61082	24.86	1	25.07	1	34.63
0275	18.989	0	w-r	3	0	0	649	112	93	46	160	19.1	1	158	21.8038	52.0882	3.12109	1162.1	1.13818	7.05798	3.95294	3	4		28.51	36.05	10.46	3.61802		2.31684	1.2512	0		9		9	53.86	2	19.22	2			1.85596	1.25293		9		2	25.84
0276	19.1397	1	w-r	3	0	0	610.5	121	63	37	72	0.1	4.02	168	28.6067	25.3617	6.56293	3079.76	1.88144	8.03261	3.23324	2	4	26.68	23.31	29.48	9.36	2.95812	1.72351	1.8946	1.11962	0	33.8	1.32983	8.84	1	40.19	1.32983	14.16	1.32983	0.459459	1.22022	1.38491	0.923077		1	18.6	1	41.62
0277	21.3014	0	w-r	3	0	0	592.5	96	95	61	81	2.03	2.33	166	23.045	41.2523	5.15644	1985.31	1.64025	7.59353	3.71971	2	5	8.59	28.19	23.65	10.5	3.57741	0.55491	1.51992	1.25598	0	8.75	2	25.69	2	28.48	2	12.98	2	1.33524	0.315884	0.981392	0.846154	12.23	2	18.97	2	25.02
0278	20.2849	1	HW	3	1	0	690.5	125	110	50	76	0.1	3.66	182	25.7443	43.3708	3.51205	1759.7	1.2562	7.4729	3.76979	2	4			18.25	10.15			1.17288	1.21411	1		9		9	29.19	2	16.64	2			1.00586	1.08475		9		9	26.75
0279	21.211	0	w-r	3	0	0	674.5	102	132	56	111	6.03	10.6	167	19.6797	39.4469	4.84109	1661.41	1.57714	7.41542	3.67496	2	1	21.09	23.89	23.16	12.76	3.03173	1.3624	1.48843	1.52632	0	26.42	2	12.12	2	27.08	2	15.42	2	0.629938	0.953791	0.93315	1.00522	32.27	2		2	29.71
0280	23.989	0	w-r	3	0	0	504.5	111	127	47	70	2.26	2.44	169	21.4401	33.8796	4.76243	2871.26	1.56076	7.9625	3.52281	3	4			25.52	13.94			1.6401	1.66746	0		9	14.16	2	30.93	1	20.17	1	0.735967		1.06582	1.31486		9	19.63	2	17.12
0281	18.3562	1	O	3	0	0	693.5	114	43	45	85	0.576	1	189	23.2377	19.5182	10.0722	3680.78	2.30978	8.21088	2.97134	1	5	38.86	20.95	40.67	21.45	2.65863	2.51034	2.61375	2.56579	0	51.28	2	25.48	2	64.17	2	29.48	2	1.32432	1.85126	2.21123	1.92177	56.94	2	8.13	2	78.74
0283	20.2356	0	O	2	1	1	634.5	111	60	62	46	1.15	1	164	21.5868	32.9498	5.11903	2196.73	1.63297	7.69472	3.49499	2	4	26.32	24.66	28.7	9.17	3.12944	1.70026	1.84447	1.09689	1	35.91	2	14.29	2	44.78	2.32959	13.68	2.32959	0.742723	1.29639	1.54307	0.891786	33	2	22.83	2	35.4
0284	18.8027	1	A	3	0	0	632.5	119	152	51	83	0.226	6.87	182	21.91	24.3728	7.3066	3283.97	1.98878	8.09681	3.19347	4	2			28.44	15.31			1.82776	1.83134	0		9		1	32.6	3	18.29	3			1.12336	1.19231		9	33.92	1	42.62
0285	21.3151	0	w-r	3	1	0	598	107	47	75	54	0.518	2.33	168	24.4282	28.1236	6.71797	2923.23	1.90479	7.98044	3.33661	2	3			25.22	15.84			1.62082	1.89474	0		9		3	31	2	19.12	2			1.06823	1.24641		9		9	37.15
0286	20.7479	0	HW	1	1	0	648	104	80	44	89	9.27	11.7	174	33.7093	39.9162	4.59428	1958.67	1.52481	7.58002	3.68678	4	5	20.11	28.72	29.26	12.35	3.64467	1.2991	1.88046	1.47727	0	16.26	1.32983	41.56	1	28.34	1	13.25	1	2.16008	0.587004	0.976568	0.863755	18.04	1.32983	30.74	1	27.06
0287	19.5945	0	B	3	0	0	582.5	103	61	51	64	0.316	1	167	30.902	37.7287	5.28328	2070.46	1.66455	7.63553	3.63042	4	5	21.83	18.65	26.25	12.66	2.36675	1.41021	1.68702	1.51435	0	16.45	3	23.18	2	27.37	2	9.25	2	1.20478	0.593863	0.943143	0.602999	24.3	3	17.87	2	37.01
0288	20.1178	0	w-r	3	0	0	631.5	108	202	94	107	2.41	3.99	170	22.6011	42.679	3.98434	1875.43	1.38237	7.53659	3.75371	2	2			30.4	17.22			1.95373	2.05981	0		9		9	24.65	2	15.69	2			0.849414	1.02282		9		2	26.82
0290	20.3589	1	w-r	3	0	0	577	108	86	45	116	0.1	7.73	178	30.7797	29.834	6.35033	3155.24	1.84851	8.05682	3.39565	1	2	25.42	19.98	34.13	19.86	2.53553	1.64212	2.19344	2.3756	0	22.4	1	18.92	1	17.97	1	11.09	1	0.983368	0.808664	0.619228	0.722947	26.44	1	12.38	1.66992	29.07
0291	18.1288	1	HW	2	0	0	624.5	110	53	64	59	0.1	5.72	167	20.8182	28.3195	6.57019	2720.87	1.88254	7.90871	3.34355	2	5	38.69	20.76	40.69	21.41	2.63452	2.49935	2.61504	2.561	0	56.22	1	8.22	1	82.4	1	41.88	1	0.427235	2.0296	2.83942	2.73012	46.18	1	16.17	1	43.33
0292	18.6356	1	HW	3	0	0	721.5	113	51	70	79	0.207	5.98	164	23.9478	23.8287	7.57548	2796.95	2.02492	7.93628	3.17089	4	5	24.95	23.7	37.45	20.14	3.00761	1.61176	2.40681	2.40909	0	22.3	1	36.17	1	51.64	2	22.43	2	1.87994	0.805054	1.77946	1.46219	29.79	1	30.12	1	58.73
0293	20.6329	0	O	3	1	0	607	113	87	40	91	3.51	15.4	162	28.518	25.291	6.47851	3147.46	1.86849	8.05435	3.23045	4	4		16.88	18.26	7.52	2.14213		1.17352	0.899522	0		9	12.68	2	14.74	2	6.64	2	0.659044		0.507926	0.432855		9		2	13.75
0294	24.2219	0	O	1	0	1	642.5	96	94	46	122	0.1	1	162	16.4195	35.5211	5.35067	2153.16	1.67722	7.67469	3.57013	2	4			17.47	7.67			1.12275	0.917464	0		9		9		9								9		9
0295	18.7671	1	A	3	0	0	638	113	49	46	75	0.1	8.92	187	24.6454	27.9065	6.56852	2733.25	1.88229	7.91325	3.32886	4	2	20.06	24.2	27.88	15.74	3.07107	1.29587	1.79177	1.88278	0	25.18	2.66992	32.06	2	34.98	3	20.68	3	1.66632	0.909025	1.20538	1.34811	27.73	3	31.55	2	38.55
0296	19.6356	0	w-r	3	0	0	651	106	111	47	130	3.31	7.49	154	27.7327	31.8394	5.46661	2043.3	1.69866	7.62232	3.46071	4	5	19.04	25.26	28.74	13.74	3.20558	1.22997	1.84704	1.64354	0	18.51	2	28.02	2	27.14	2	11.52	2	1.45634	0.668231	0.935217	0.750978	20.81	2	27.24	2	29.51
0297	20.3041	1	w-r	2	0	0	672.5	113	80	43	76	0.262	4.38	181	21.8759	23.4009	7.65624	3513.11	2.03552	8.16426	3.15278	2	2			29.73				1.91067		0		9		9	27.95	2	11.57	2			0.963129	0.754237		9		9	20.97
0298	23.7836	0	w-r	2	0	0	597	104	99	78	54	1.43	1	166	21.2344	37.8356	4.49743	2213.69	1.50351	7.70242	3.63325	4	2	20.69		31.83	18.16		1.33656	2.04563	2.17225	0	23.07	2	25.7	2		9			1.33576	0.832852			26.19	2	21.28	2
0299	20.2822	0	HW	3	0	0	445.5	98	57	50	108	0.854	2.84	162	17.8022	35.1288	5.68943	2674.86	1.73861	7.89165	3.55902	2	5	23.23	29.34	51.67	23.34	3.72335	1.50065	3.32069	2.79187	0	31.74	1	28.47	1.66992	47.35	1	24.08	1	1.47973	1.14585	1.63163	1.56975	33.06	1	25.07	1	81.36
0300	19.4822	1	w-r	3	0	0	571.5	127	109	33	75	0.1	6.49	185	23.1932	24.8697	6.60679	3177.71	1.8881	8.06392	3.21365	1	2			35.93	13.07			2.30913	1.5634	0		9	32.92	3	50.26	3	20.69	3	1.71102		1.73191	1.34876		9	19.88	3	43.38
0301	21.5342	0	A	2	0	1	593.5	103	61	58	78	0.1	4.2	155	20.0128	27.0667	7.12825	2840.5	1.96407	7.95173	3.2983	1	5	36.07	21.51	42.28	21.89	2.7297	2.3301	2.71722	2.61842	0	48.8	2	28.02	2	45.53	2	19.26	2	1.45634	1.76173	1.56892	1.25554	69.69	2	13.43	2	54.44
0302	18.2986	0	A	3	0	0	497	108	108	39	80	0.227	14.8	163	20.4867	28.6378	6.36629	3112.4	1.85102	8.04315	3.35473	2	5	30.28	24.56	38.5	18.99	3.11675	1.95607	2.47429	2.27153	0	50.69	2	17.59	2	71.11	2	35.19	2	0.914241	1.82996	2.45038	2.294	40.11	2	17.72	2	49.38
0303	18.6329	0	A	3	0	0	590.5	99	52	64	87	0.432	8.31	166	18.2714	26.6768	7.57383	2828.81	2.0247	7.94761	3.28379	4	5	32.79	21.22	41.9	19.87	2.69289	2.11822	2.6928	2.37679	0	38.39	2	35.97	2	55.99	2	24.23	2	1.86954	1.38592	1.92936	1.57953	50.37	2	28.66	2	67.61
0304	21.7315	0	O	3	0	0	574	109	108	56	92	37.3	5.5	158	28.8901	39.4286	4.34876	2029.76	1.46989	7.61567	3.67449	4	5	24.81	28.43	32.51	16.11	3.60787	1.60271	2.08933	1.92703	0	28.37	2	42.81	2	43.41	2	20.21	2	2.22505	1.02419	1.49586	1.31747	28.24	2	37.8	2	44.07
0305	18.7151	0	O	1	1	0	657	107	41	82	75	0.1	3.25	167	20.3303	27.079	6.48293	2618.34	1.86917	7.87029	3.29876	4	5	34.26	18.54	37.73	20.41	2.35279	2.21318	2.42481	2.44139	0	31.4	2	27.4	2	44.75	2	19.44	2	1.42412	1.13357	1.54204	1.26728	40.84	2	22.92	2	52.15
0306	19.5726	1	w-r	3	1	0	473	105	158	30	98	0.616	1	171	28.6976	34.2549	5.52973	3409.18	1.71014	8.13423	3.53383	1	5	24.55	23.79	30.07	14.97	3.01904	1.58592	1.93252	1.79067	1	23.58	2	25.96	2	28.61	2	11.63	2	1.34927	0.851264	0.985872	0.758149	33.86	2	23.74	2	36.2
0307	20.6658	0	B	2	0	1	539	106	85	65	146	1.64	8.7	160	26.2233	36.9651	4.91008	2365.84	1.59129	7.76889	3.60997	4	5	20.28	18.81	26.23	12.23	2.38706	1.31008	1.68573	1.46292	0	15.71	2	20.99	2	25.27	2	8.93	2	1.09096	0.567148	0.870779	0.582138	24.91	2	22.52	2	32.66
0308	23.4877	0	O	2	0	0	671.5	116	69	59	69	4.06	3.85	179	27.6054	29.1707	6.05345	2515.55	1.80063	7.83025	3.37317	1	5	17	30	39.38	17.69	3.80711	1.09819	2.53085	2.11603	0	11.98	2	27.96	2	37.61	2	16.09	2	1.45322	0.432491	1.296	1.04889	15.26	2	21.36	2	27.26
0309	23.0274	0	w-r	3	0	0	619	108	89	45	104	1.73	5.13	165	21.9924	18.8564	8.68172	4229.31	2.16122	8.34979	2.93685	3	1	31.82	21.5	25.83	14.01	2.72843	2.05556	1.66003	1.67584	0	30.88	3	13.32	2.66992	20.63	2	10.79	2	0.692308	1.1148	0.710889	0.70339	37.53	3	27.61	2	25.29
0310	21.0795	0	A	3	0	0	569.5	94	45	76	89	0.217	3.98	161	19.2489	21.8052	9.37625	3454.94	2.23818	8.14756	3.08215	3	5	34.73	21.24	40.74	18.83	2.69543	2.24354	2.61825	2.25239	0	49.29	1	13.11	1	43.13	1	22.73	1	0.681393	1.77942	1.48622	1.48175	45.13	1	31.17	1	39.26
0311	18.8082	0	O	2	1	0	509.5	103	55	67	77	0.1	4.16	168	18.6425	39.4899	4.50626	2457.61	1.50547	7.80695	3.67605	4	5	17.56	23.44	25.81	12.34	2.97462	1.13437	1.65874	1.47608	0	17.3	1	24.37	1	26.2	1	9.9	1	1.26663	0.624549	0.902826	0.645372	17.21	1	27.46	1	32.13
0312	23.5644	0	w-r	3	0	0	622.5	97	81	50	80	0.257	1	173	22.1272	29.8308	6.96671	2513.78	1.94114	7.82954	3.39554	1	5	12.49	27.42	25.96	11.65	3.4797	0.806848	1.66838	1.39354	0	17.57	2	31.22	2	40.8	2	16.64	2	1.62266	0.634296	1.40593	1.08475	28.02	2	25.12	2	38.65
0313	25.7589	0	A	3	0	1	560	100	66	78	81	0.204	11.5	161	28.3484	41.2692	4.57238	2115.41	1.52003	7.65701	3.72012	4	5	14.63	27.83	29.17	13.09	3.53173	0.94509	1.87468	1.56579	0	19.31	2	31.84	2	24.33	2	10.14	2	1.65489	0.697112	0.838387	0.661017	8.31	2	30.31	2	27.12
0314	19.5288	0	A	3	0	0	510.5	96	87	44	86	0.457	7.83	160	18.4272	51.7708	3.64473	1623.22	1.29328	7.39217	3.94683	1	5	20.07	17.97	24.19	11.75	2.28046	1.29651	1.55463	1.4055	0	22.12	3	23.91	2	33.69	1	12.9	1	1.24272	0.798556	1.16092	0.840939	24.55	3	12.78	2	45.6
0316	20.2384	0	A	1	1	0	580.5	89	67	38	81	0.1	4.23	163	22.8768	43.1647	5.09198	1813.41	1.62767	7.50296	3.76502	2	5	32.5	21.37	37.65	19.08	2.71193	2.09948	2.41967	2.2823	0	49.4	2	13.81	2	57.51	2	28.11	2	0.717775	1.78339	1.98174	1.83246	54.68	2	15.84	2	58.53
0317	19.8575	0	A	3	1	0	572	102	67	39	66	0.1	7.05	163	23.0475	29.6236	6.49663	2852.44	1.87128	7.95593	3.38857	3	5	33.17	20.8	39.36	19.49	2.63959	2.14276	2.52956	2.33134	0	46.03	2	27.75	2	38.2	2	18.98	2	1.44231	1.66173	1.31633	1.23729	37.71	2	29.9	2	42.62
0319	21.2027	0	w-r	3	0	0	582	111	116	50	72	7.91	8.32	166	30.1232	26.8136	6.64902	2929.97	1.89447	7.98275	3.28891	2	2		26.9	25.19	11.03	3.41371		1.61889	1.31938	0		9	11.08	3	24.01	3	10.88	3	0.575884		0.82736	0.709257		9	29.07	3	36.15
0320	18.7041	1	HW	3	1	1	534.5	132	50	54	139	0.296	6.75	175	22.9573	19.7515	8.02979	4364.45	2.08316	8.38125	2.98323	4	5	20.99	27.7	30.41	12.39	3.51523	1.35594	1.95437	1.48206	1	19.47	2	36.17	2	34.25	2	14.86	2	1.87994	0.702888	1.18022	0.968709	26.54	2	36.68	2	33.34
0321	21.8493	0	HW	3	0	0	562	103	81	44	172	1.11	6.49	165	20.6595	44.2026	4.33071	1664.28	1.46573	7.41715	3.78878	4	5	37.75	21.19	42.79	21.15	2.68909	2.43863	2.75	2.5299	0	39.58	1	31.93	1	33.38	1	16.56	1	1.65956	1.42888	1.15024	1.07953	31.33	1	33.31	1	28.97
0322	21.263	1	HW	2	0	0	602	121	140	35	97	1.68	4.25	181	37.2444	31.9817	5.47446	2846.44	1.70009	7.95382	3.46516	2	5	26.84	30.35	51.08	24.09	3.85152	1.73385	3.28278	2.88158	0	42.75	2	19.02	2	57.37	2	28.38	2	0.988565	1.54332	1.97691	1.85007	31.54	2	16.65	2	46.27
0323	18.1616	0	w-r	3	1	0	601.5	109	45	69	79	0.1	4.89	179	19.9608	24.9998	7.48039	3099.02	2.01229	8.03884	3.21887	2	3	12.24	27.64	33.52		3.50761	0.790698	2.15424		1	38.49	2	15.66	2	112.46	2	68.76	2	0.813929	1.38953	3.87526	4.4824	24.51	2	26.82	2	51.19
0326	23.1616	0	w-r	3	0	1	542.5	97	86	40	84	0.1	1	161	22.9237	39.115	5.05677	2246.83	1.62073	7.71728	3.66651	2	1	22.29	23.82	31.73	18.23	3.02284	1.43992	2.0392	2.18062	0	27.51	2	17.29	2.66992	21.92	2	14.12	2	0.898649	0.993141	0.755341	0.920469	23.92	2.66992	28.41	2	32.14
0327	23.2274	0	w-r	3	0	0	709.5	102	146	54	132	6.05	1	168	20.5711	33.3416	6.11449	1925.58	1.81066	7.56298	3.5068	2	5	20.2	21.04	26.29	13.27	2.67005	1.30491	1.68959	1.58732	0	26.95	2	6.17	2	40.39	2	26.49	2	0.320686	0.972924	1.3918	1.72686	22.93	2	15.46	2	28.96
0328	20.4164	1	w-r	3	1	0	687.5	120	167	40	87	0.691	1	173	21.9756	32.5973	5.23915	2065.7	1.65616	7.63323	3.48423	1	5	13.04	29.97	25.23	10.88	3.8033	0.842377	1.62147	1.30144	0	39.34	3	34.86	2	41.86	2	18.99	2	1.81185	1.42022	1.44245	1.23794	26.98	3	16.08	2	24.73
0329	19.937	0	A	2	0	0	548	100	52	73	84	0.1	8.35	164	21.5868	25.7255	7.28117	3651.16	1.98529	8.2028	3.24748	3	5	34.32	21.36	40.85	20.56	2.71066	2.21705	2.62532	2.45933	0	52.55	2	21.14	2	46.56	2	23.77	2	1.09875	1.89711	1.60441	1.54954	36.49	2	30.62	2	41.74
0330	23.0685	1	w-r	3	0	0	690.5	105	57	61	56	0.259	2.73	188	21.9455	27.6127	7.14208	2736.79	1.966	7.91454	3.31828	3	5	21.72	24.15	23.52	13.49	3.06472	1.4031	1.51157	1.61364	0	32.09	2	14.7	2	30.44	2	15.28	2	0.764033	1.15848	1.04893	0.996089	27.91	2	29.72	2	29.69
0331	22.2575	0	w-r	2	1	0	581.5	105	70	36	89	0.206	2.07	161	19.7739	41.726	4.5753	1736.24	1.52067	7.45948	3.73112	2	1	21.82	24.8	22.19	12.61	3.14721	1.40956	1.42609	1.50837	0	30.32	2	11.72	2	17.9	2	10.25	2	0.609148	1.09458	0.616816	0.668188	30.91	2	17.9	2	18.69
0332	20.6822	0	w-r	3	1	0	663.5	102	56	66	57	0.1	1	160	20.5534	45.0623	4.60464	1608.55	1.52707	7.38309	3.80805	4	4	23.42	29.87	31.47	16.01	3.79061	1.51292	2.02249	1.91507	1	24.37	2	42.68	2	41.34	2	17.92	2	2.2183	0.879783	1.42453	1.16819	34.61	2	34.94	2	44.27
0333	21.1808	0	w-r	3	0	0	591.5	111	40	44	113	0.1	3.6	171	23.4234	31.0836	5.82097	2472.2	1.76147	7.81286	3.43668	2	5	21.41	31.86	32.09	11.45	4.04315	1.38307	2.06234	1.36962	0	34.51	3	12.72	2	47	2	16.11	2	0.661123	1.24585	1.61957	1.0502	30.86	3	25.71	2	43.25
0334	21.1507	0	w-r	3	1	0	603	104	114	51	80	1.68	2.54	168	19.4461	38.9812	4.5108	2159.16	1.50647	7.67748	3.66308	2	4			24.28	13.08			1.56041	1.56459	0	19.28	2		9	24.77	1	17.88	1		0.696029	0.853549	1.16558	17.9	2		2	33.32
0335	18.5699	0	HW	1	0	0	580.5	101	50	58	97	3.88	8.81	160	25.8689	33.9393	5.41081	2329.74	1.6884	7.75351	3.52457	1	5	32.04	21.2	38.7	20.81	2.69036	2.06977	2.48715	2.48923	0	42.87	2	27.34	2	62.92	2	27.23	2	1.421	1.54765	2.16816	1.7751	59.03	2	12.4	2	72.51
0336	20.4685	0	A	3	0	1	539	99	65	65	109	0.211	1	167	21.4687	35.6133	5.45003	2589.86	1.69562	7.85936	3.57272	1	5	33.39	20.84	38.42	19.99	2.64467	2.15698	2.46915	2.39115	0	46.97	2	29.09	2	64.03	2	29.36	2	1.51195	1.69567	2.20641	1.91395	53.58	2	9.59	2	53.64
0337	19.7096	1	O	3	1	0	672.5	128	43	83	90	0.1	7.08	179	23.0753	26.8067	6.01877	2738.1	1.79488	7.91502	3.28865	4	4	5	17.64	17.46	7.04	2.23858	0.322997	1.12211	0.842105	1		9	1.76	2	15.3	2	6.89	2	0.0914761		0.527223	0.449153		9	2.38	2	18.46
0338	25.8192	0	w-r	2	1	0	589.5	104	201	63	97	0.498	3.77	170	20.4038	27.6531	6.73019	2869.98	1.9066	7.96206	3.31974	4	5			25.52	16.39			1.6401	1.96053	0	19.1	1	35.37	1	34.98	1	20.51	1	1.83836	0.689531	1.20538	1.33703		1	32.6	1.66992	36.92
0340	20.2521	0	A	2	1	0	598.5	94	119	47	24	0.481	2.19	161	17.849	38.4651	5.31524	1676.65	1.67058	7.42455	3.64975	2	5	21.27	17.93	26.57	13.05	2.27538	1.37403	1.70758	1.561	1	24.3	2	13.45	2	33.07	2	20.22	2	0.699064	0.877256	1.13956	1.31812	25.18	2	20.35	2	36.16
0341	20.6575	0	O	2	0	0	646	103	79	90	22	1.09	2.16	162	25.7527	29.3394	6.37679	2480.71	1.85267	7.8163	3.37893	4	5	24.2	24.73	32.97	16.82	3.13832	1.56331	2.11889	2.01196	0	25.96	2	30.16	2	49.86	2	20.35	2	1.56757	0.937184	1.71813	1.3266	41.02	2	21.52	2	68.26
0342	18.5288	1	HW	3	0	0	645	112	64	31	57	3.49	2.41	182	20.5407	31.4044	5.86582	2393.94	1.76914	7.78069	3.44695	1	5	28.57	22.77	37.41	18.97	2.88959	1.84561	2.40424	2.26914	0	41.28	2	30.66	1	49.03	2	21.31	2	1.59356	1.49025	1.68952	1.38918	55.79	2	14.73	1	57.36
0343	18.4712	1	w-r	2	1	0	724	103	96	61	80	1.23	4	183	26.5473	25.1577	7.92325	2577.87	2.0698	7.85472	3.22517	1	5	15.72	19.17	22.46	11.08	2.43274	1.0155	1.44344	1.32536	0	20.37	2	20.43	2	25.7	2	10.48	2	1.06185	0.735379	0.885596	0.683181	30.98	2	12.9	2	48.79
0344	19.8329	1	O	3	1	0	665	123	105	60	115	0.1	4.89	174	25.4693	27.0083	6.32822	2565.84	1.84502	7.85004	3.29614	4	4	5.34	17.33	17.8	7.14	2.19924	0.344961	1.14396	0.854067	1		9	2.11	2	16.18	2	7.19	2	0.109667		0.557547	0.468709		9	1.99	2	16.94
0345	21.1534	0	w-r	3	1	0	585.5	94	66	30	49	9.69	4.36	168	22.3389	36.3224	5.77151	2109.98	1.75293	7.65443	3.59244	2	1	20.81	24.36	24.8	13.56	3.09137	1.34432	1.59383	1.62201	1	30.54	2		2	19.09	1.32983	10.1	1.32983		1.10253	0.657822	0.658409	30.32	2	24.68	2	21.56
0346	19.2603	1	w-r	3	0	0	578	107	79	58	93	0.844	8.09	172	28.2115	32.9448	5.82702	2769.26	1.76251	7.92634	3.49483	2	3	19.29	22	25.71	13.01	2.79188	1.24612	1.65231	1.55622	0	26.3	2	12.75	2	32.4	2.32959	14.85	2.32959	0.662682	0.949458	1.11647	0.968057	21.4	2	20.74	2	34.6
0347	20.2822	1	A	1	0	0	618	105	52	63	81	0.1	2.05	163	20.1452	12.4647	15.6908	6283.26	2.75307	8.74564	2.5229	2	5	38.06	18.92	43.11	21.96	2.40102	2.45866	2.77057	2.62679	0	52.79	1	12.4	1	50.28	1	24.76	1	0.644491	1.90578	1.7326	1.61408	60.36	1	12.25	1	57.2
0348	18.5616	0	w-r	2	0	0	574.5	114	118	39	79	8.81	12.2	159	27.0925	24.7149	6.81718	3216.31	1.91945	8.07599	3.20741	1	5	26.11	23.77	32.54	17.36	3.0165	1.68669	2.09126	2.07656	0	37.47	2	28.97	2	47.77	2	20.74	2	1.50572	1.35271	1.64611	1.35202	57.95	2	14.9	2	62.85
0349	23.8959	0	A	3	0	0	584	111	33	71	101	0.272	1	160	21.2621	28.0148	6.36393	2785.11	1.85065	7.93204	3.33273	3	5	22.41	29.43	29.26	13.41	3.73477	1.44767	1.88046	1.60407	0	23.43	2	36.7	2	33.31	2	16.52	2	1.90748	0.845848	1.14783	1.07692	18.73	2	31.88	2	29.3
0350	21.7014	0	w-r	3	1	0	680	97	98	43	89	0.608	3.53	170	24.3276	89.4	2.17833	785.198	0.77856	6.66594	4.49312	4	2	21.97		30.4	17.12		1.41925	1.95373	2.04785	1	25.61	1.32983	26.49	1.32983	35.26	2	21.39	2	1.37682	0.924549	1.21502	1.39439	24.93	1.32983	18.07	1.32983	28.35
0352	23.9205	0	w-r	3	1	0	626	107	106	56	112	0.356	2.21	165	20.6595	33.9995	5.51377	2117.82	1.70725	7.65814	3.52634	3	2			27.38	16.53			1.75964	1.97727	0	21.4	2	19.44	2	20.91	1	11.73	1	1.0104	0.772563	0.720538	0.764668	22.18	2	30.13	2	29.45
0353	20.6575	0	O	2	1	0	701	116	33	47	68	1.69	11.1	164	37.1023	22.1804	7.96125	3626.16	2.07459	8.19593	3.09921	4	5	27.64	24.23	35.35	19.51	3.07487	1.78553	2.27185	2.33373	1	19.13	1	28.18	1	36.46	1	14.88	1	1.46466	0.690614	1.25637	0.970013	43.75	1	22.58	1	48.12
0354	20.6027	0	B	1	1	1	643	104	40	57	94	0.37	1	167	25.0469	37.7122	4.97229	2109.53	1.60388	7.65422	3.62998	1	3			27.67	12.71			1.77828	1.52033	0		9		9	28.46	2	11.69	2			0.980703	0.76206		9		9	36.64
0355	23.4192	0	w-r	3	0	1	640.5	93	172	61	98	13.3	1	169	26.3633	28.0452	7.71897	2949.82	2.04368	7.9895	3.33382	1	5	17.92	22.66	26.82	12.98	2.87563	1.15762	1.72365	1.55263	0	18.37	2	19.13	2	30.49	2	13.42	2	0.994283	0.663177	1.05065	0.874837	21.45	2	10.59	2	40.18
0356	21.3507	0	w-r	3	1	0	698	114	81	51	96	0.97	6.6	154	28.8803	33.5623	5.39313	1938.03	1.68513	7.56943	3.5134	2	4	24.46		29.8	14.03		1.5801	1.91517	1.67823	1	60.02	1	18.07	1	33.14	1	16.52	1	0.939189	2.16679	1.14197	1.07692	40.27	1	13.06	1	28.09
0357	19.2493	0	w-r	3	0	0	741.5	98	90	47	80	13.3	3.77	155	20.3904	26.4646	8.24389	2372.48	2.10947	7.77169	3.27581	2	3	25.13	20.29	24.9	11.59	2.57487	1.62339	1.60026	1.38636	0	41.21	1.32983	7.12	1	35.85	1	12.97	1	0.370062	1.48773	1.23535	0.845502		2	12.1	1	45.43
0359	20.8849	1	O	3	1	0	606.5	120	48	37	93	0.591	1	178	25.769	19.9831	8.80237	4446.56	2.17502	8.39989	2.99489	4	5	23.3	27.38	31.72	12.99	3.47462	1.50517	2.03856	1.55383	0	23.95	2	35.03	2	30.48	2	15.11	2	1.82069	0.864621	1.05031	0.985007	17.86	2	32.57	2	30.36
0360	19.074	0	A	3	1	0	704	99	75	47	97	0.1	6.83	163	21.8525	45.9378	4.16106	1394.94	1.42577	7.2406	3.82729	3	1	23.2	22.95	21.9	11.98	2.91244	1.49871	1.40746	1.43301	0	26.82	3	12.15	3	19.11	2	9.5	2	0.631497	0.968231	0.658511	0.619296	24.38	3	30.38	2	20.85
0361	24.389	0	w-r	3	0	0	592	107	60	49	84	0.66	1	172	21.4653	26.3554	6.80253	3101.69	1.9173	8.0397	3.27167	2	3		23.52	30.32	18.37	2.98477		1.94859	2.19737	0		9	18.47	2	46.7	1	28.82	1	0.959979		1.60924	1.87875		9		9	47.68
0362	20.863	1	O	3	0	0	620	101	40	67	69	0.576	1	178	19.4699	27.8415	7.56221	3098.33	2.02316	8.03862	3.32653	4	5	31.19	22.08	39.19	20.63	2.80203	2.01486	2.51864	2.4677	0	40.57	1	20.77	1	33.15	1	18.59	1	1.07952	1.46462	1.14232	1.21186	35.65	1	31.9	1	38.03
0364	20.589	1	w-r	3	0	0	669.5	105	95	36	88	2.52	7.46	165	26.1576	25.2612	7.67931	2801.8	2.03853	7.93802	3.22927	1	3	17.48	19.42	23.31	13.08	2.46447	1.1292	1.49807	1.56459	0	17.37	1	15.9	1	26.44	1	9.95	1	0.826403	0.627076	0.911096	0.648631	25.78	1.32983	10.11	1	26.88
0365	19.8658	0	A	3	1	0	627	103	187	65	98	2.95	6.9	165	24.3249	27.5218	6.90187	2998.71	1.93179	8.00594	3.31498	4	1	20.63	28.19	19.98	11.41	3.57741	1.33269	1.28406	1.36483	1	27.24	2.32959		2	25.28	2	11.35	2		0.983394	0.871123	0.739896	26.21	2	36.63	2	39.19
0366	19.0438	0	A	3	0	0	563.5	97	48	70	30	0.242	1	159	22.0687	33.3726	6.12249	2407.48	1.81197	7.78634	3.50773	3	2	24.52	21.54	26.6	15.87	2.7335	1.58398	1.70951	1.89833	0	13.51	2	17.07	2	31.09	2	19.05	2	0.887214	0.487726	1.07133	1.24185	17.33	2	29.46	2	39.46
0367	23.0795	1	w-r	3	0	0	558	103	57	46	68	2.31	1	171	24.6644	34.6764	5.74832	2491.54	1.74891	7.82066	3.54606	3	5	29.63	20.88	30.53	16.3	2.64975	1.91408	1.96208	1.94976	0	30.87	2	12.97	2	28.34	2	16.24	2	0.674116	1.11444	0.976568	1.05867	37.52	2	23.84	2	31.22
0368	19.1123	1	w-r	3	1	0	566	106	47	56	80	0.571	6.14	190	24.8785	25.4113	7.65621	3761.78	2.03552	8.23265	3.23519	3	5	18.12	17.32	24.52	12.02	2.19797	1.17054	1.57584	1.4378	1	26.21	2	13.35	2	34.55	2	22.45	2	0.693867	0.946209	1.19056	1.46349	18.76	2	20.71	2	24.29
0369	23.2	0	w-r	3	0	0	614	107	51	34	94	5.79	13.6	169	28.7456	21.424	9.18579	3494.77	2.21766	8.15902	3.06451	2	2			30.88	10.95			1.98458	1.30981	0	43.92	3	18.11	2	51.47	1	19.61	1	0.941268	1.58556	1.7736	1.27836	31.82	3	33.22	2	34.33
0370	19.5068	0	w-r	3	0	0	648	112	78	49	107	0.233	3	167	22.7699	16.9135	11.8479	4761.78	2.47215	8.46838	2.82811	1	5	13.89	18.39	20.19	9.95	2.33376	0.897287	1.29756	1.19019	0	12.69	1	21.43	1	29.24	2	11.97	2	1.11383	0.458123	1.00758	0.780313	20.83	1	9.74	1	32.75
0371	23.5151	0	O	3	0	0	551.5	117	66	91	126	0.947	2.3	167	23.4205	31.2183	5.32132	2618.51	1.67172	7.87036	3.441	1	5	14.86	24.35	22.48	10.51	3.0901	0.959948	1.44473	1.25718	0	15.79	1	22.37	1	26.6	1.32983	10.97	1.32983	1.16268	0.570036	0.916609	0.715124	20.46	1	17.72	1	21.7
0372	18.2932	0	HW	1	1	0	630.5	103	77	41	89	2.07	4.4	157	26.499	42.5593	4.3003	1766.86	1.45868	7.47696	3.7509	2	5	28.66	22.94	37.83	18.77	2.91117	1.85142	2.43123	2.24522	1	55.12	2	14.73	1	60.24	2	29.99	2	0.765593	1.98989	2.07581	1.95502	50.49	2	14.64	1	52.13
0373	20.4466	0	A	3	0	0	584	107	77	48	80	0.524	8.44	164	26.8148	19.815	9.6881	4127.86	2.2709	8.32551	2.98644	1	5	21.98	18.87	26.98	13.22	2.39467	1.4199	1.73393	1.58134	0	29.25	2	23.02	1.32983	37.65	2	16.56	2	1.19647	1.05596	1.29738	1.07953	28.91	2	12.72	2	39.66
0374	20.6164	0	A	2	0	0	526	99	81	60	83	0.468	4.67	160	22.5024	30.7275	6.36607	2980.71	1.85098	7.99992	3.42516	1	5	36.33	22.05	43.2	21.38	2.79822	2.3469	2.77635	2.55742	0	44.64	2	34.9	2	62.71	2	27.13	2	1.81393	1.61155	2.16092	1.76858	49.34	2	15.68	2	50.94
0375	18.3397	1	w-r	3	0	0	660.5	110	55	50	67	4.45	4.49	182	19.1713	45.604	3.92884	1434.07	1.36834	7.26827	3.82	2	5			34.31				2.20501		0		9		9		9								9		9
0376	21.1041	1	w-r	3	1	0	637.5	110	64	45	71	0.1	1	174	23.0721	30.8113	6.08659	2450.97	1.80609	7.80424	3.42788	3	4			26.6	14.96			1.70951	1.78947	1		9		9	32.79	1	21.68	1			1.12991	1.4133		9	24.05	2.32959	21.75
0377	19.1616	0	w-r	3	0	0	529.5	105	185	49	173	2.95	3.77	156	25.9078	23.2075	8.03786	3524.07	2.08416	8.16737	3.14447	3	2			29.44	16.59			1.89203	1.98445	0		9		9	24.82	2	15.98	2			0.855272	1.04172		9		2	30.02
0378	19.6822	0	w-r	3	0	0	555	108	64	52	92	0.368	3.97	158	22.5306	44.0668	4.07712	1876.61	1.40539	7.53722	3.78571	4	5	22.25	24.86	24.14	15.02	3.15482	1.43734	1.55141	1.79665	0	22.56	2	41.18	2	42.32	2	27.47	2	2.14033	0.81444	1.4583	1.79074	23.99	2	16.49	2	28.14
0380	18.6959	0	A	1	0	0	613.5	105	74	60	130	0.1	3.92	162	21.0861	25.2488	6.88233	2835.35	1.92896	7.94992	3.22878	4	5	29.22	22.99	37.28	18.81	2.91751	1.8876	2.39589	2.25	0	30.72	2	27.33	2	46.58	2	19.03	2	1.42048	1.10903	1.6051	1.24055	47.65	2	18.69	2	56.44
0382	21.4274	0	A	2	1	0	561.5	91	83	63	104	0.1	7.56	158	19.9868	35.8735	6.1072	2200.52	1.80947	7.69645	3.58	1	5	34.96	22.57	45.59	21.51	2.86421	2.2584	2.92995	2.57297	1	51.21	2	22.82	2	51.07	2	24.29	3	1.18607	1.84874	1.75982	1.58344	47.81	2	9.58	2	50.4
0383	20.4795	0	O	3	0	0	540	101	76	56	64	0.283	1	173	18.3383	36.1613	5.48076	2071.16	1.70124	7.63586	3.58799	1	5	22.35	27.75	29.04	13.15	3.52157	1.4438	1.86632	1.57297	0	24.53	2	34.42	2	30.87	2	14.03	2	1.78898	0.88556	1.06375	0.914602	34.32	2	23.15	2	26.44
0384	19.4274	0	w-r	3	1	0	593	109	92	54	135	0.286	11.4	159	22.9658	50.0267	3.40474	1474.3	1.22517	7.29594	3.91256	1	5	30.75	21.99	35.52	18.85	2.79061	1.98643	2.28278	2.25478	1	59.7	2	25.68	2	74.88	2	35.95	2	1.33472	2.15523	2.58029	2.34355	56.05	2	12.03	2	54.17
0386	20.0712	0	w-r	3	1	0	535.5	91	93	66	176	0.1	2.95	161	16.7991	52.3286	4.11318	1396.72	1.4142	7.24188	3.95754	3	5	28.45	23.18	38.52	18.34	2.94162	1.83786	2.47558	2.19378	0	39.61	2	18.77	2	39.48	2	20.13	2	0.975572	1.42996	1.36044	1.31226	21.02	2	31.13	2	30.17
0387	18.463	0	w-r	3	0	0	649.5	98	100	63	107	0.1	5.7	175	19.9951	27.0226	7.27897	2778.23	1.98499	7.92957	3.29667	1	3	21.52	24.53	23.07	14.08	3.11294	1.39018	1.48265	1.68421	0	26.17	2	16.65	2	36.14	2	22.3	2	0.865385	0.944765	1.24535	1.45372	32.47	2	10.73	2	29.68
0388	21.7041	1	HW	3	0	0	612	99	49	45	72	0.385	1	188	21.5605	17.9705	11.8482	4458.91	2.47217	8.40266	2.88873	4	5	17.22	25.38	23.68	10.89	3.22081	1.1124	1.52185	1.30263	0	13.08	2	34.76	1	27.4	2	11.16	2	1.80665	0.472202	0.944176	0.72751	25.71	2	27.98	1	30.56
0389	18.6247	1	HW	1	1	0	665.5	104	63	53	98	1.03	2.53	181	24.645	22.6231	9.15454	3409.09	2.21425	8.1342	3.11897	1	5	37.32	20.73	40.84	21.02	2.63071	2.41085	2.62468	2.51435	0	49.8	2	30.56	2	65.01	2	28.23	2	1.58836	1.79783	2.24018	1.84029	59.28	2	13.02	2	79.78
0390	18.7781	0	w-r	3	0	0	559	109	104	64	127	1.54	7.15	172	24.2251	39.8552	4.72935	1937.52	1.55379	7.56917	3.68525	4	3	20.92	24.56	22.83	14.01	3.11675	1.35142	1.46722	1.67584	0	22.06	1.66992	38.25	1.32983	43.03	2	27.2	2	1.98805	0.79639	1.48277	1.77314	22.31	1.66992	22.34	1.32983	45.72
0392	18.1288	0	A	3	1	0	584	98	67	63	103	0.61	8.98	164	19.3944	29.4407	6.95949	2590.46	1.94011	7.85959	3.38238	3	5	31.62	20.42	39.15	18.91	2.59137	2.04264	2.51607	2.26196	1	47.64	1	18.12	1	51.76	2	26.86	2	0.941788	1.71986	1.7836	1.75098	38.17	1	29.98	1	36.05
0393	22.1781	0	HW	1	0	0	554.5	112	100	39	91	4.85	14.9	152	35.7314	21.1265	8.27775	4299.43	2.11357	8.36624	3.05053	3	5	35.5	20.92	41.66	21.69	2.65482	2.29328	2.67738	2.5945	0	59.84	2	9.2	2	43.9	2	23.07	2	0.47817	2.16029	1.51275	1.50391	47.89	2	25.54	2	44.71
0394	19.4219	1	O	3	0	0	580	114	29	70	80	0.257	14.4	177	23.4549	13.8616	14.4425	6101.42	2.67018	8.71628	2.62912	2	3		24.04	25.56	12.15	3.05076		1.64267	1.45335	0	27.02	2		2	27.25	2	16.35	2		0.975451	0.939008	1.06584	29.53	2		9	30.3
0395	19.0493	0	w-r	3	0	0	555.5	102	180	50	121	2.28	10.6	162	22.1231	39.3796	4.88714	2150.37	1.58661	7.67339	3.67325	3	1	30.22	18.56	25.85	14.73	2.35533	1.9522	1.66131	1.76196	0	41.86	2	15.56	2	39.37	2	23.34	2	0.808732	1.51119	1.35665	1.52151	44.95	2	26.66	2	33.18
0396	22.1863	1	w-r	3	0	0	622	135	59	44	66	6.75	1	170	23.5429	26.2426	5.28862	3138.46	1.66556	8.05149	3.26738	3	5	29.69	23.19	38.03	20.5	2.94289	1.91796	2.44409	2.45215	0	50.01	2	12.34	2	31.98	2	16.76	2	0.641372	1.80542	1.102	1.09257	40.32	2	30.49	2	35.44
0397	22.5945	1	O	2	0	0	638.5	112	55	53	53	0.1	1	168	18.964	20.9774	8.27809	3663.19	2.11361	8.20609	3.04344	1	3			29.32	12.46			1.88432	1.49043	0		9		9		9								9		9
0398	19.2274	0	w-r	3	0	0	648.5	110	86	55	113	0.987	3.33	172	19.1654	30.3538	5.90274	2351.6	1.77542	7.76285	3.41292	2	5			38.97				2.5045		0		9		9		9								9		9
0399	20.9836	0	w-r	3	0	0	604.5	95	99	51	58	0.441	3.84	169	22.5518	29.7179	7.01338	2543.77	1.94782	7.8414	3.39175	3	1	22.67	24.25	20.76	11.26	3.07741	1.46447	1.33419	1.34689	0	33.68	3	22.29	2.66992	27.3	2	12.26	2	1.15852	1.21588	0.940731	0.799218	28.57	3	30.84	2	24.44
0400	20.4055	0	w-r	3	0	0	658.5	96	45	67	78	0.521	2.51	175	20.2913	33.3052	6.02004	2294.47	1.79509	7.73826	3.50571	2	3			22.83	11.55			1.46722	1.38158	0		9		2		9								9		9
0402	19.8904	0	HW	2	1	0	563	100	42	36	100	0.628	4.99	157	19.8742	28.6563	6.63428	3166.47	1.89225	8.06037	3.35537	4	5	38.23	20.65	42.09	21.6	2.62056	2.46964	2.70501	2.58373	0	46.08	2	30.18	2	49.17	2	23.03	2	1.56861	1.66354	1.69435	1.5013	46.74	2	33.42	2	63.76
0403	23.2438	1	A	2	1	0	596	111	58	57	73	0.221	1	161	22.9237	28.2427	6.35905	3069.26	1.84988	8.02919	3.34084	2	5	37.04	24.27	45.24	21.92	3.07995	2.39276	2.90746	2.62201	0	43.84	2	11.05	2	46.1	2	23.51	2	0.574324	1.58267	1.58856	1.53259	48.31	2	24.91	2	60.15
0404	19.2384	0	w-r	3	1	0	592	113	49	63	75	0.504	3.33	171	24.5093	33.3016	5.3403	2282.01	1.67528	7.73281	3.50561	2	3	12.21	25.27	21.16	10.52	3.20685	0.78876	1.3599	1.25837	0		9	19.16	1	28.73	2	14.21	2	0.995842		0.990007	0.926336		1	28.08	1	33.2
0405	18.0247	0	w-r	3	0	0	647	109	67	50	82	0.265	6.77	167	22.4446	29.8359	5.99161	2373.69	1.79036	7.7722	3.39571	3	5	19.68	27.73	39.53	17.46	3.51904	1.27132	2.54049	2.08852	0	21.67	2	23.25	2	27.36	2	13.34	2	1.20842	0.78231	0.942798	0.869622	15.44	2	24.52	2	25.41
0406	20.2301	1	O	3	1	1	576.5	121	23	46	62	0.1	1	180	20.0197	35.3092	4.55884	2294.13	1.51707	7.73811	3.56414	2	5	33.66	22.43	46.62	21.6	2.84645	2.17442	2.99614	2.58373	1	48.5	2	13.99	2	49.15	3	25.9	3	0.727131	1.7509	1.69366	1.6884	37.68	2	31.8	2	50.48
0407	19.3507	1	w-r	3	0	0	596.5	115	114	36	109	0.398	4.09	170	27.4667	26.9634	6.62997	2987.89	1.8916	8.00232	3.29448	2	5	29.73	24.22	39.05	19.24	3.0736	1.92054	2.50964	2.30144	0	50.97	2	21.18	2	67.96	2	33.46	2	1.10083	1.84007	2.34183	2.18123	39.53	2	19.26	2	46.64
0408	20.6466	0	w-r	3	0	0	597	100	120	58	111	3.26	4.95	166	21.0698	36.9765	5.1032	1949.49	1.62987	7.57533	3.61028	1	5	19.45	22.86	23.97	11.14	2.90102	1.25646	1.54049	1.33254	0		9	27.91	2	25.81	1	10.63	1	1.45062		0.889387	0.69296		9	24.64	2	18.46
0409	18.6274	0	A	1	0	0	605	91	64	50	93	0.379	3.51	163	21.3403	45.5866	4.60229	1809.47	1.52655	7.50079	3.81961	1	3		25.29	22.69	10.69	3.20939		1.45823	1.27871	0	10.38	1	24.28	1	28.33	2	12.84	2	1.26195	0.374729	0.976223	0.837027	15.34	1	21.09	1	27.19
0410	20.4301	0	HW	1	1	0	637	98	107	67	92	0.747	1	169	24.6164	33.5156	6.06213	2092.15	1.80206	7.64595	3.51201	2	5	34.67	22.52	42.74	19.82	2.85787	2.23966	2.74679	2.37081	1	54.07	1	24.69	1	62.81	2	30.03	2	1.28326	1.95199	2.16437	1.95763	57.73	1	10.06	1	56.77
0411	20.1863	1	w-r	3	1	0	665	120	66	34	87	0.1	9.73	194	26.3941	31.3004	5.61971	2527.47	1.72628	7.83498	3.44363	3	1	24.18	22.49	24.85	13.74	2.85406	1.56202	1.59704	1.64354	1	38.48	1.32983	9.46	2	35.98	1	19.04	1	0.491684	1.38917	1.23983	1.2412	30.01	1.66992		2	31.01
0412	19.8685	0	w-r	3	1	0	626	101	62	57	109	0.1	3.53	173	22.885	32.4532	6.00938	2716.56	1.79332	7.90712	3.4798	4	3	18.62	27.65	25.85	15.17	3.50888	1.20284	1.66131	1.81459	1	33.69	2	29.51	2	39.2	2	18.19	2	1.53378	1.21625	1.35079	1.18579	40.37	2	31.91	2	46.32
0414	18.5151	1	A	2	1	0	532.5	103	64	64	66	0.1	6.12	166	22.0574	19.5828	10.1789	4792.93	2.32031	8.4749	2.97465	1	5	34.06	22.02	42	20.1	2.79442	2.20026	2.69923	2.40431	1	49.85	2	29.49	2	74.47	2	32.38	2	1.53274	1.79964	2.56616	2.11082	53.79	2	12.25	2	70.62
0415	19.1233	0	w-r	3	0	0	692	96	60	39	96	1.56	9.52	158	21.8038	44.3613	4.2535	1685.53	1.44774	7.42984	3.79237	3	3		27.54	20.5		3.49492		1.31748		0		9	24.83	3		9			1.29054					9	33.3	3
0416	18.3425	0	O	3	0	0	652	101	54	64	102	0.1	7.91	166	23.3743	40.6644	4.65008	1852.15	1.53688	7.5241	3.70535	2	3	17.49	23.83	26.18	12.82	3.02411	1.12984	1.68252	1.53349	0	28.28	2	20.45	1	28.4	2.32959	12.36	2.32959	1.06289	1.02094	0.978635	0.805737	24.75	2	23.27	1	23.52
0417	20.3534	1	HW	3	1	0	599	102	93	43	95	0.1	1	174	21.574	23.2198	8.77986	3565.4	2.17246	8.17903	3.14501	2	5	29.71	27.78	44.2	19.87	3.52538	1.91925	2.84062	2.37679	0	52.4	2	18.37	2	49.04	2	24	2	0.954782	1.8917	1.68987	1.56454	43.78	2	23.26	2	51.99
0418	22.4137	0	w-r	3	0	0	573.5	98	87	75	87	2.89	11.5	167	19.8423	64.1678	2.97289	1150.67	1.08953	7.0481	4.1615	2	2	17.05	23.97	34.29	14.62	3.04188	1.10142	2.20373	1.7488	0	12.47	2.32959	15	2	15.06	1	6.47	1	0.779626	0.450181	0.518952	0.421773	11.64	2	20.24	2	27.46
0419	18.0219	1	A	1	0	0	648	112	51	54	106	0.1	2.07	174	22.1732	22.4954	9.43786	3331.7	2.24473	8.11124	3.11331	3	5	21.27	29.31	49.52	22.35	3.71954	1.37403	3.18252	2.67344	0	24.54	2	26.79	2	51.2	2	27.34	2	1.39241	0.885921	1.7643	1.78227	21.33	2	38.54	2	47.82
0420	21.663	1	A	3	1	0	582	118	81	68	93	20.5	3.38	181	24.2296	24.8215	7.15349	3453.78	1.9676	8.14723	3.21171	1	5	20.63	18.95	27.31	13.31	2.40482	1.33269	1.75514	1.59211	0	14.7	3	22.67	1	30.15	2	11.31	2	1.17827	0.530686	1.03894	0.737288	25.33	3	13.81	1.66992	43.84
0421	20.5425	0	B	3	0	0	636	106	71	70	81	0.35	6.22	165	19.6598	29.5281	6.14673	2646.78	1.81592	7.8811	3.38534	1	5	31.75	23.56	39.89	21.06	2.98985	2.05103	2.56362	2.51914	0	45.92	2	29.25	2	50.67	2	22.76	2	1.52027	1.65776	1.74604	1.4837	50.34	2	10.64	2	48.25
0423	19.926	0	B	3	0	0	614.5	113	39	63	34	0.312	5.94	171	20.7864	25.0971	6.98392	3194.35	1.94361	8.06914	3.22275	4	5	32.41	22.06	42.15	20.35	2.79949	2.09367	2.70887	2.43421	0	43.02	2	30.04	2	49.92	2	24.55	2	1.56133	1.55307	1.72019	1.60039	37.71	2	31.87	2	54.08
0424	18.8986	0	w-r	3	0	0	636.5	105	125	51	160	5.66	2.86	169	19.5343	33.779	5.44055	2192.06	1.69388	7.6926	3.51984	4	5	28.03	23.33	37.72	20.66	2.96066	1.81072	2.42416	2.47129	0	28.33	2	35.93	2	48.44	2	22.51	2	1.86746	1.02274	1.66919	1.46741	31.03	2	33.38	2	59.66
0425	19.2438	1	O	3	1	0	594.5	116	100	63	53	0.1	4.62	178	22.3332	30.0842	6.25079	2371.81	1.83271	7.77141	3.404	2	5	9.06	26.95	26.16	12.05	3.42005	0.585271	1.68123	1.44139	0	12.04	2	17.62	2	28.86	2	14.6	2	0.9158	0.434657	0.994487	0.95176		2	31.17	2	27.86
0426	23.9562	0	A	3	0	0	541.5	99	89	68	68	0.958	1	162	19.3577	34.2946	5.79556	2343.63	1.75709	7.75946	3.53499	4	5	20.65	17.17	27.39	13.77	2.17893	1.33398	1.76028	1.64713	0	23.67	2	17.01	2	32.66	2	12.34	2	0.884096	0.854513	1.12543	0.804433	18.45	2	10.91	2	32.81
0427	26.1178	0	w-r	3	0	0	536	96	77	50	62	0.214	3.77	177	18.8219	29.3732	7.11576	3347.69	1.96231	8.11603	3.38008	3	5	20.5	29.76	45.63	21.84	3.77665	1.32429	2.93252	2.61244	0	23.16	2	18.08	2	44.17	2	28.34	2	0.939709	0.836101	1.52205	1.84746	15.73	2	39.02	2	59.54
0428	19.6356	0	w-r	3	1	0	551.5	92	136	63	151	2.45	1	159	22.2481	60.1854	3.49449	1344.89	1.25119	7.20407	4.09743	1	3	19.94		28.88	18.46		1.28811	1.85604	2.20813	0	19.28	2.32959	28	2	43.88	2	28.18	2	1.4553	0.696029	1.51206	1.83703	27.71	2		2	30.18
0429	19.7616	1	A	3	0	0	518.5	114	51	58	105	0.258	3.67	183	20.0459	28.1955	6.41968	2914.46	1.85937	7.97744	3.33916	4	5	32.37	21.5	38.94	19.69	2.72843	2.09109	2.50257	2.35526	0	36.57	2	31.72	2	51.99	2	21.2	2	1.64865	1.32022	1.79152	1.38201	53.23	2	25.86	2	63.27
0430	19.7342	1	HW	3	0	0	590	124	72	84	71	0.1	6.58	180	20.8596	20.5866	9.34876	3738.86	2.23524	8.22653	3.02464	1	3	19.61	20.75	25.21	12.8	2.63325	1.2668	1.62018	1.5311	0		9		9		9								9		9
0431	18.6356	1	w-r	3	0	0	542	129	63	53	56	0.1	14.8	190	24.6272	18.8931	8.93877	4807.6	2.1904	8.47795	2.93879	1	5	8.82	28.35	22.57	10.08	3.59772	0.569767	1.45051	1.20574	0		3	30	2	29.76	2	12.71	2	1.55925		1.0255	0.828553	10.31	3	23.97	2	32.61
0432	21.7644	0	HW	2	0	0	642.5	97	49	69	64	0.446	2.26	173	18.4898	38.2346	5.29978	1711.07	1.66767	7.44488	3.64374	4	5	17.9	29.18	23.72	10.29	3.70305	1.15633	1.52442	1.23086	0	9.83	2	35.73	2	24.79	2	10.08	2	1.85707	0.354874	0.854238	0.657106	20	2	32.7	2	27.28
0433	24.589	0	A	3	0	0	640	99	75	49	135	0.1	2.91	160	20.199	42.7332	4.22404	1612.34	1.44079	7.38544	3.75498	1	5	38.09	22.99	43.87	20.92	2.91751	2.46059	2.81941	2.50239	0	56.81	2	31.38	2	46.95	2	21.61	2	1.63098	2.0509	1.61785	1.40874	60.93	2	8.67	2	47.31
0434	18.6712	1	w-r	1	1	0	500.5	112	113	40	157	15.9	1	169	20.646	25.3754	7.20358	3885.12	1.97458	8.26491	3.23378	1	5	33.34	20.16	39.55	20.22	2.55838	2.15375	2.54177	2.41866	1	40.38	1	31.65	1	59.25	2	25.95	2	1.64501	1.45776	2.0417	1.69166	53.97	1	13.47	1	65.58
0435	18.5315	0	A	3	0	0	591.5	99	56	55	95	0.457	1	163	18.438	39.6306	4.97513	1954.87	1.60445	7.57808	3.6796	1	5	31.13	20.72	38.55	19.1	2.62944	2.01098	2.47751	2.28469	0	50.42	2	23.91	2	54.63	2	26.14	2	1.24272	1.82022	1.88249	1.70404	61.35	2	10.17	2	64.98
0436	20.2548	1	w-r	3	0	0	591.5	111	93	46	70	4.18	1	175	23.4017	27.027	7.5923	2777.35	2.02713	7.92925	3.29684	2	5	20.6		31.75	11.6		1.33075	2.04049	1.38756	0	41.07	3	13.62	2	59.86	2	22.81	2	0.7079	1.48267	2.06272	1.48696		3	29.82	2	27.68
0437	20.5534	1	HW	2	1	0	665	103	82	27	121	15.5	5.34	170	26.211	24.736	8.26891	3260.45	2.1125	8.08962	3.20826	1	5	39.71	20.73	42.12	22.11	2.63071	2.56525	2.70694	2.64474	0	50.59	2	29.09	2	56.42	2	25.35	2	1.51195	1.82635	1.94418	1.65254	51.38	2	9.25	2	48.99
0438	18.3562	0	O	3	0	0	644.5	119	78	75	83	3.82	2.52	158	21.9855	33.0875	4.81592	2526.8	1.57193	7.83471	3.49916	2	3	21.7	26.9	23.69	14.69	3.41371	1.40181	1.52249	1.75718	0	32.91	2	9.59	2	32.58	2	20.77	2	0.498441	1.18809	1.12267	1.35398	32.4	2	19.29	2	23.43
0439	21.8	0	w-r	3	1	0	623	108	34	77	39	0.1	1	164	23.9478	45.098	3.92745	1644.63	1.36799	7.40527	3.80884	4	4			26.02	14.42			1.67224	1.72488	1	23.78	3	17.43	2	27.95	1.32983	14.46	1.32983	0.905925	0.858484	0.963129	0.942634		3	11.82	2	38.4
0440	21.526	0	A	3	1	0	532	100	72	70	129	1.27	1	156	23.6712	30.1172	6.21943	2781.9	1.82768	7.93089	3.4051	1	3	20.66	22.12	27.43	13.25	2.80711	1.33463	1.76285	1.58493	0	25.52	2	16.36	2	18.35	2	7.6	2	0.850312	0.9213	0.632323	0.495437	27.42	2	13.86	2	15.52
0442	18.0959	0	O	3	1	0	510	97	70	65	108	5.41	4.07	164	20.9122	52.6036	3.76011	1722.09	1.32445	7.45129	3.96279	3	5	18.67	17.58	24.25	11.92	2.23096	1.20607	1.55848	1.42584	0	19.93	2	17.46	2	23.79	2	12.36	2	0.907484	0.719495	0.819779	0.805737	13.72	2	20.98	2	16.1
0443	18.7425	0	HW	1	0	0	495.5	99	59	45	99	0.345	5.35	152	19.829	53.2875	3.72989	1555.45	1.31638	7.34952	3.9757	1	5	33.22	20.36	39	21.11	2.58376	2.14599	2.50643	2.52512	0	39.15	2	28.23	2	56.26	2	22.9	2	1.46726	1.41336	1.93866	1.49283	51.27	2	19.6	2	69.96
0444	18.7425	0	HW	1	1	0	533	92	124	27	89	4.57	24	151	20.6893	43.4348	4.68599	1915.11	1.54458	7.55753	3.77126	1	5	33.22	20.36	39	21.11	2.58376	2.14599	2.50643	2.52512	1	39.15	2	28.23	2	56.26	2	22.9	2	1.46726	1.41336	1.93866	1.49283	51.27	2	19.6	2	69.96
0446	19.2795	1	w-r	3	0	0	537	114	85	39	77	1.26	3.03	190	20.7321	21.9333	8.31644	3988.09	2.11823	8.29107	3.08801	2	5	22.28	25.69	31.1	15.66	3.26015	1.43928	1.99871	1.87321	0	51.18	2	11.94	2	48.54	2	25.42	2	0.620582	1.84765	1.67264	1.65711	29.2	2	30.07	2	38.48
0447	19.0055	1	w-r	2	0	1	628.5	125	30	42	59	0.405	2.46	195	28.0327	18.8543	9.80329	4359.52	2.28272	8.38012	2.93674	4	5	28.62	23.89	37.91	18.54	3.03173	1.84884	2.43638	2.2177	0	34.58	2	33.93	1	35.93	1	17.82	1	1.76351	1.24838	1.23811	1.16167	32.28	2	35.56	1	42.42
0448	20.2301	0	HW	1	0	0	626.5	109	43	46	77	0.1	1	164	24.9597	28.1531	6.59112	2792	1.88572	7.93451	3.33766	3	5	28.96	21.27	32.94	17.22	2.69924	1.8708	2.11697	2.05981	0	49.23	2	13.57	2	48.11	2	24.56	2	0.705301	1.77726	1.65782	1.60104	34.34	2	26.93	2	31.91
0449	18.4384	0	A	3	1	0	663	97	59	75	72	0.279	9.53	180	16.2397	28.2065	7.1255	2738.77	1.96368	7.91527	3.33955	2	2	23.21	20.54	30.29	16.98	2.6066	1.49935	1.94666	2.0311	0	24.27	2	11.93	2	31.89	2	19.94	2	0.620062	0.876173	1.0989	1.29987	23.23	2	15.49	2	30.51
0456	20.6986	0	HW	1	1	1	626.5	118	98	54	172	2.06	2.83	163	25.7791	32.0814	5.08657	2384.45	1.6266	7.77672	3.46828	1	5	22.45	17.8	26.08	13.05	2.25888	1.45026	1.67609	1.561	1	17.99	2	24.9	2	43.61	2	16	2	1.29418	0.649458	1.50276	1.04302	25.47	2	16.39	2	33.25
0457	18.6904	1	O	1	0	0	659	107	78	32	101	0.1	1	179	21.2349	26.9015	7.25421	2588.27	1.98158	7.85874	3.29218	1	4	25.03	27.31	34.58	11.08	3.46574	1.61693	2.22237	1.32536	0		9	29.76	1.32983	48.44	2	13.13	2	1.54678		1.66919	0.855932		9	11.62	1	63.63
0458	21.5507	0	HW	3	0	0	699	104	162	36	144	0.875	3.39	165	27.9903	37.7373	4.82454	1796.92	1.57372	7.49383	3.63065	1	3	12.79	26.62	25.96	11.84	3.37817	0.826227	1.66838	1.41627	0	12.62	2	22.04	2	18.1	1	8.83	1	1.14553	0.455596	0.623708	0.575619	20.73	2	21.62	2	27.69
0459	21.1096	1	w-r	2	0	0	572.5	113	39	37	66	1.11	1	180	24.2196	29.853	6.7401	2945.44	1.90807	7.98801	3.39628	3	5	23.83	26.14	29.77	15	3.31726	1.53941	1.91324	1.79426	0	27.87	2	28.29	2	33.51	2	16.93	2	1.47037	1.00614	1.15472	1.10365	18.73	2	39.05	2	32.2
0460	19.1973	1	w-r	2	0	0	578.5	122	35	45	51	0.782	1	186	19.9289	27.3159	6.2398	3005.74	1.83095	8.00828	3.30747	3	5	16.9	28.43	27.2	12.4	3.60787	1.09173	1.74807	1.48325	0	25.37	2.32959	25.04	2.32959	32.52	2	16.27	2	1.30146	0.915884	1.12061	1.06063	15.41	2	38.98	2	32.41
0461	20.3068	1	w-r	3	0	0	672	120	50	43	92	0.652	1	198	22.5616	24.3672	7.00868	3213.25	1.94715	8.07504	3.19324	2	3	17.77	25.89	24.78	14.44	3.28553	1.14793	1.59254	1.72727	0		9	15.2	3	23.63	2.32959	15.22	2.32959	0.790021		0.814266	0.992177		9	31.54	3	24.8
0462	18.4438	1	A	3	0	0	482	108	115	30	142	0.788	9.58	177	25.0476	26.6824	6.88406	3780.35	1.92921	8.23757	3.284	2	5	19.56	19.17	23.41	11.5	2.43274	1.26357	1.5045	1.3756	0	36.35	1.32983	11.58	1	45.91	1	25.06	1	0.601871	1.31227	1.58201	1.63364	24.47	1	14.27	1	32.93
0463	18.7397	1	A	3	1	0	587.5	128	93	44	138	0.659	10	180	27.0195	28.2247	5.83706	2960.97	1.76423	7.99327	3.3402	1	5	34.19	22.14	41.23	19.83	2.80964	2.20866	2.64974	2.37201	0	55.32	1	39.18	1	67.54	2	29.45	2	2.03638	1.99711	2.32736	1.91982	57.57	1	12.08	1	72.78
0464	19.1123	0	w-r	3	1	0	592	110	91	56	83	0.1	5.06	181	18.8299	27.3209	6.70615	2817.95	1.90303	7.94376	3.30765	3	4			22.28	11.76			1.43188	1.4067	0		9		2	30.26	2	18.47	2			1.04273	1.20404		2	22.24	2	19.34
0465	18.8932	1	w-r	3	0	0	574.5	112	36	47	68	0.993	2.91	187	21.1432	25.7693	7.32141	3177.67	1.9908	8.0639	3.24918	4	3	17.82		25.41	15.69		1.15116	1.63303	1.87679	0	21.18	2	34.75	2	40.78	2	25.73	2	1.80613	0.764621	1.40524	1.67731	24.63	2	21.68	2	45.33
0466	20.3288	0	w-r	3	1	0	608	108	108	42	109	4.19	2.27	165	22.4922	25.387	7.07707	2819.92	1.95686	7.94446	3.23424	2	5	20.38	29.11	34.85	17.06	3.69416	1.31654	2.23972	2.04067	0	15.79	2	28.42	2	34.88	2	18.38	2	1.47713	0.570036	1.20193	1.19817	18.46	2	47.4	2	44.1
0467	21.0274	0	O	3	0	0	693.5	114	64	73	107	0.756	1	175	24.8828	36.1348	4.86211	1748.89	1.58147	7.46674	3.58726	4	5	14.43	26.8	25.06	12.66	3.40102	0.932171	1.61054	1.51435	0	13.04	1.32983	35.65	1	29.61	1	11.19	1	1.85291	0.470758	1.02033	0.729465	15.09	1	28.34	1.32983	27.64
0470	23.8575	0	O	2	0	0	626	98	90	47	70	0.1	7.98	162	19.1849	22.7738	8.50392	3533.41	2.14053	8.17002	3.12561	1	5	33.42	20.97	37.73	19.81	2.66117	2.15891	2.42481	2.36962	0	35.16	2	23.29	2	45.2	2	18.44	2	1.2105	1.26931	1.55755	1.20209	50.95	2	17.29	2	48.34
0471	21.8548	1	w-r	3	1	0	668.5	120	56	44	72	0.1	1	180	20.0197	32.8865	5.08447	2220.87	1.62619	7.70566	3.49306	1	2			21.78	10.07			1.39974	1.20455	1		9		9	25.73	2	10.57	2			0.88663	0.689048		9		9	18.8
0472	19.7671	0	HW	3	1	0	628.5	100	36	64	71	0.1	2.26	176	16.6934	28.0182	6.88968	2650	1.93002	7.88231	3.33285	1	4	5.71	17.29	17.87	7.15	2.19416	0.368863	1.14846	0.855263	1		9	1.99	2	17.24	2	8.05	2	0.10343		0.594073	0.524772		9	2.26	2	17.35
0473	22.0849	0	A	3	1	0	602	95	35	50	63	0.263	1	172	20.392	34.0173	6.17982	2101.3	1.82129	7.65031	3.52687	4	5	16.63	26.33	27.26	13.72	3.34137	1.07429	1.75193	1.64115	0	12.95	2	32.26	2	32.12	2	11.7	2	1.67672	0.467509	1.10682	0.762712	14.69	2	36.15	2	38.84
0474	25.4411	1	w-r	3	0	0	578.5	131	160	34	193	1.41	5.7	183	22.213	19.7715	8.0558	4134.32	2.08639	8.32708	2.98424	2	5	29.28	21.47	31.24	17.2	2.72462	1.89147	2.00771	2.05742	0	30.07	2	10.73	2.32959	27.65	2	17.54	2	0.557692	1.08556	0.952791	1.14342	30.42	2	16.11	2	31.47
0475	18.7288	1	HW	2	1	0	710	123	93	56	103	0.295	3.47	187	25.4237	31.8498	4.85379	2315.33	1.57976	7.74731	3.46103	1	5	20.33	27.39	27.85	12.9	3.47589	1.31331	1.78985	1.54306	0	26.04	2	39.31	2	20.84	2	8.99	2	2.04314	0.940072	0.718125	0.58605	45.58	2	27.92	2	24.54
0476	21.7671	1	w-r	3	0	0	521.5	111	63	46	87	5.04	1	172	21.1586	24.4422	7.75778	3785.12	2.0487	8.23883	3.19631	1	5	16.15	20.6	24.28	12.3	2.61421	1.04328	1.56041	1.47129	0	18.92	2	21.46	2	23.67	2	9.65	2	1.11538	0.683032	0.815644	0.629074	25.76	2	12.31	2	41.8
0477	22.8767	1	w-r	3	0	0	585.5	116	40	23	92	0.361	2.31	172	22.0786	15.0272	12.514	5224.93	2.52684	8.5612	2.70986	1	2	19.09	22.79	26.99	15.99	2.89213	1.2332	1.73458	1.91268	0	19.27	2	31.11	2	45.31	2	29.41	2	1.61694	0.695668	1.56134	1.91721	17.95	2	16.02	2	28.31
0478	23.5616	1	w-r	3	0	0	554	99	49	55	98	0.902	1	174	23.3718	29.3119	7.134	3229.3	1.96487	8.08002	3.37799	2	5	30.44	23.57	39.37	19.1	2.99112	1.96641	2.53021	2.28469	0	42.55	2	14.88	2	47.77	2	23.65	2	0.773389	1.5361	1.64611	1.54172	40	2	17.19	2	47.98
0479	23.337	0	w-r	3	0	0	545.5	118	42	67	94	0.388	1	173	23.9459	27.3728	5.923	3197.52	1.77884	8.07013	3.30955	3	4	33.73	23.65	34.17	14.83	3.00127	2.17894	2.19602	1.77392	0	57.39	1	12.96	1	50.02	1	25.88	1	0.673597	2.07184	1.72364	1.68709	53.67	1	34.57	1	53.87
0480	20.9288	0	w-r	3	1	0	536	106	120	84	75	4.33	1	172	17.7855	33.064	5.69914	2467.87	1.74032	7.81111	3.49844	4	1	28.92	23.22	24.21	13.54	2.9467	1.86822	1.55591	1.61962	1	45.79	1.32983	32.18	1	39.45	1	25.6	1	1.67256	1.65307	1.35941	1.66884	38.05	1	16.38	1	30.21
0481	23.5589	1	w-r	2	1	0	691.5	107	77	49	99	0.1	2.44	186	19.0111	39.2292	4.74209	1748.72	1.55648	7.46664	3.66942	2	4		24.86	32.37	10.74	3.15482		2.08033	1.28469	1	43.84	2	15.31	2	30.88	1	10.3	1	0.795738	1.58267	1.06409	0.671447	32.02	2	14.23	2	32.69
0482	19.3616	1	w-r	3	1	0	533	112	37	46	92	0.496	1	192	19.0719	37.3921	5.08723	2306.64	1.62673	7.74355	3.62146	3	1	15.32	25	18.88	10.64	3.17259	0.989664	1.21337	1.27273	1	22.16	3		9	23.33	1	11.74	1		0.8	0.803928	0.765319	19.24	3	37.86	3	18.13
0483	19.5562	1	w-r	1	0	0	653.5	118	90	33	91	0.1	11.9	181	23.2604	19.7224	9.28951	3716.96	2.22889	8.22066	2.98175	2	5	16.28	28.31	23.12	11.43	3.59264	1.05168	1.48586	1.36722	0	24.04	2	28.4	2	24.89	2	11.31	2	1.47609	0.86787	0.857684	0.737288	18.95	2	26.22	2	20.37
0484	18.8932	1	A	3	0	0	623.5	110	70	46	46	0.417	2.44	180	20.4397	32.9706	5.51523	2330.39	1.70751	7.75379	3.49562	1	5	20.79	18.16	25.28	12.26	2.30457	1.34302	1.62468	1.46651	0	16.47	2.66992	20.59	2	26.42	2	8.93	2	1.07017	0.594585	0.910407	0.582138	31.4	2.32959	17.84	2	41.93
0485	19.3068	0	O	3	1	0	573	86	72	47	94	0.1	6.89	152	21.5959	45.5214	4.79201	1797.24	1.56695	7.49401	3.81818	3	3			25.67				1.64974		1		9		9		9								9		9
0486	22.4301	1	w-r	2	1	1	653.5	119	45	87	116	1.12	1	196	21.4894	26.4877	6.43145	2764.78	1.8612	7.92472	3.27668	2	2	17.26	25.41	28.44	15.56	3.22462	1.11499	1.82776	1.86124	1	12.32	2	25.62	1	18.16	1	9.57	1	1.3316	0.444765	0.625775	0.623859	10.56	2	40.61	1	28.58
0487	18.8904	0	w-r	3	1	0	535.5	105	100	57	83	0.1	1	166	19.4237	27.7642	6.77002	2891.25	1.9125	7.96944	3.32375	1	3	21.99	25.84	25.91	16.49	3.27919	1.42054	1.66517	1.97249	0	21.78	2	28.28	2	34.62	2	22.47	2	1.46985	0.786282	1.19297	1.4648	23.23	2	14.94	2	29.35
0488	21.0959	1	w-r	3	0	0	633	114	66	57	77	0.367	2.78	173	23.1881	23.2734	8.22904	3085.88	2.10767	8.03459	3.14731	4	4	19.52	20.4	30.96	9.43	2.58883	1.26098	1.98972	1.12799	0		2	26.65	1	35.81	1	8.89	1	1.38514		1.23398	0.579531		2	22.62	1	39.49
0489	21.8822	0	A	3	0	0	631.5	114	71	59	91	0.395	1	165	20.3263	30.8773	5.38462	2291.08	1.68355	7.73678	3.43002	1	2	18.91	25.57	27.27	12.2	3.24492	1.22158	1.75257	1.45933	0	15.17	2	27.95	2.32959	22.59	1	9.28	1	1.4527	0.547653	0.778429	0.604954		2	13.08	2.32959	21.73
0496	22.0521	1	O	2	1	0	675.5	114	91	47	94	1.06	6.11	183	24.1092	23.4294	7.97304	2968.19	2.07607	7.99571	3.15399	4	5			39.15	18.82			2.51607	2.2512	0	46.97	2	41.5	2	50.2	2	23.41	2	2.15696	1.69567	1.72984	1.52608	50.86	2	40.83	2	54.74
0497	18.2247	0	w-r	2	0	0	517	94	84	57	104	0.238	3.29	161	19.7739	24.6135	7.98567	3749.66	2.07765	8.22942	3.20329	3	5	33.7	21.38	41	20.04	2.7132	2.177	2.63496	2.39713	0	49.28	1	15.88	1	42.42	2	21.6	2	0.825364	1.77906	1.46175	1.40808	43.63	1	31.56	1	48.33
0498	23.0301	0	w-r	3	0	0	557.5	104	104	49	151	0.247	5.24	168	21.6961	42.4923	4.37987	1929.82	1.47702	7.56518	3.74932	4	1	20.29		25.28	16.01		1.31072	1.62468	1.91507	0	19.97	2	35.61	2	30.47	1	18.73	1	1.85083	0.720939	1.04997	1.22099	22.65	2	24.79	2	26.22
0499	18.8082	0	A	3	0	0	616.5	105	70	65	99	0.1	3.47	173	18.793	33.5888	5.35416	2250.27	1.67787	7.71881	3.51419	1	4	3.93	17.87	16.7	6.49	2.26777	0.253876	1.07326	0.776316	0		9		2	15.02	2	6.99	2			0.517574	0.455671		9	3.01	2	16.04
0500	18.9753	1	w-r	2	0	0	696	109	34	105	90	20.6	1	199	21.9918	37.4008	5.03972	1946.96	1.61735	7.57403	3.62169	4	3			23.32				1.49871		0	11.97	2	29.4	2	31.35	2	12.99	2	1.52807	0.43213	1.08029	0.846806	14.59	2	30.41	2	30.32
0501	19.1945	0	HW	3	0	0	563.5	114	87	42	109	0.908	5.09	158	25.9829	29.2142	5.76727	2873.18	1.7522	7.96317	3.37465	3	5	31.24	23.63	42.08	20.56	2.99873	2.01809	2.70437	2.45933	0	33.03	1	40.94	1	52.38	2	25.99	2	2.12786	1.19242	1.80496	1.69426	43.17	1	51.1	1	69.02
0502	18.9616	0	HW	3	0	0	615	95	52	58	72	0.246	2.02	166	22.7158	35.371	6.04878	2092.45	1.79986	7.64609	3.56589	4	3		26.19	21.98		3.3236		1.4126		0		9	22.77	2		9			1.18347					9	25.28	2
0503	21.8027	1	w-r	3	1	0	642.5	101	32	59	72	0.1	2.36	176	20.94	22.8979	10.054	3169.89	2.30797	8.06145	3.13104	1	3	21.66	26.68	25.08	15.34	3.38579	1.39922	1.61183	1.83493	0	28.3	2	23.71	2	22.3	1	13.97	1	1.23233	1.02166	0.768436	0.910691	30.05	2	8.48	2	20.43
0504	22.8411	1	A	3	0	0	756	125	230	36	138	8.01	34.7	181	35.0291	14.7878	10.6934	4806.76	2.36963	8.47778	2.6938	1	3	16.76		26	16.29		1.08269	1.67095	1.94856	0		9	37.35	2	39.73	1	25.33	1	1.94127		1.36906	1.65124		2		2	28.1
0505	22.1562	0	O	2	0	0	630.5	114	57	74	97	0.1	1	171	22.1825	31.0856	5.45685	2429.91	1.69687	7.79561	3.43674	4	5	19.08	20.89	27.05	13.39	2.65102	1.23256	1.73843	1.60167	0	22.37	1	20.33	1	25.56	1	9.66	1	1.05665	0.807581	0.880772	0.629726	19.28	1	20.57	1	27.09
0506	19.1534	1	A	3	0	0	514	105	78	61	71	0.277	7.3	178	19.6131	38.803	4.84406	2164.67	1.57775	7.68002	3.6585	4	5		21.21	22.75	11.41	2.69162		1.46208	1.36483	0		9	21.56	2	22.1	3		3	1.12058		0.761544			9	25.69	2.32959	27.65
0507	20.3753	0	w-r	3	1	0	686.5	117	48	76	80	5.84	5.43	166	24.0327	25.6224	6.85903	2572.81	1.92557	7.85275	3.24347	3	4		24.59	30.85	12.31	3.12056		1.98265	1.47249	0	55.55	1	13.37	1	58.02	1	30.08	1	0.694906	2.00542	1.99931	1.96089	44.93	1	31.03	1	50.13
0508	19.1288	1	w-r	3	1	0	602	111	63	55	61	0.271	4.11	183	26.0055	32.9162	5.80816	2213.98	1.75926	7.70255	3.49396	4	3	15.44	25.95	26.03	12.05	3.29315	0.997416	1.67288	1.44139	1	17.62	2	34.68	1.32983	26	1	10.85	1	1.80249	0.636101	0.895934	0.707301	14.55	1.66992	33.51	1	28.3
0509	19.8247	1	A	3	1	1	541.5	116	47	56	118	1.3	5.53	181	22.4297	25.8429	6.5919	3562.17	1.88584	8.17813	3.25204	1	3	18.13		22.11	14.18		1.17119	1.42095	1.69617	0	13.96	2	37.31	2	30.54	1	19.5	1	1.93919	0.503971	1.05238	1.27119	19.8	2	18.71	2	21.33
0510	21.6986	0	w-r	2	1	0	650.5	112	63	54	123	1.33	6.72	161	31.3233	43.583	3.92971	1719.79	1.36857	7.44996	3.77467	1	5	30.81	25.6	37.99	19.35	3.24873	1.99031	2.44152	2.31459	1	48.52	2	22.89	2	41.44	2	19.73	2	1.18971	1.75162	1.42798	1.28618	50.54	2	9.91	2	51.95
0511	20.0192	0	O	3	0	0	530	96	69	41	55	0.1	2.56	164	20.2376	24.789	7.84003	3656.62	2.05924	8.20429	3.2104	4	3	15.74	27.55	26.8	12.16	3.49619	1.0168	1.72237	1.45455	0	12	2	43.61	2	30.44	3		3	2.26663	0.433213	1.04893		15.35	2.32959	31.69	2	27.68
0512	18.6932	0	w-r	3	0	0	584.5	114	161	42	118	0.32	5.37	171	18.3044	26.5715	6.56458	2752.8	1.88169	7.92037	3.27984	1	3	21.86	26.82	23.3	14.46	3.40355	1.41214	1.49743	1.72967	0	28.88	2	17.27	2	34.98	2	21.59	2	0.897609	1.0426	1.20538	1.40743	33.49	2	10.35	2	31.97
0513	18.9151	0	w-r	3	0	0	654.5	92	96	61	112	8.71	5.29	178	20.9016	50.4784	4.03212	1376.93	1.39429	7.22761	3.92154	1	3	18.83		29.36	18.66		1.21641	1.88689	2.23206	0	23.59	3	27.73	3	33.81	2	21.96	2	1.44127	0.851625	1.16506	1.43155	24.61	3	18.73	3	39.11
0514	18.1918	1	A	3	1	0	609	101	60	59	53	0.1	3.07	183	20.3168	21.1123	9.7949	3713.71	2.28186	8.21979	3.04986	3	5	21.13	18.16	25.42	12.48	2.30457	1.36499	1.63368	1.49282	1	18.7	2	23.82	1	22.04	1	8.33	1	1.23805	0.67509	0.759476	0.543025	17.43	2	20.24	1	19.62
0515	19.2274	0	w-r	3	0	0	506	99	49	56	65	3.29	8.21	172	21.312	37.7733	5.3489	2408.34	1.67689	7.78669	3.6316	3	4			21.96	11.72			1.41131	1.40191	0		9		3	26.34	2	12.91	2			0.90765	0.841591		9	15.2	3	22.94
0516	18.9589	1	A	3	0	0	619	111	51	54	104	0.388	1	173	21.3694	14.1048	14.2801	5809.57	2.65887	8.66726	2.64651	4	4	4.57	17.72	16.77	6.64	2.24873	0.29522	1.07776	0.794258	0		9		2	16.42	2	7.5	2			0.565817	0.488918		9		2	14.13
0517	20.7288	0	w-r	3	1	0	618	111	62	71	94	0.611	4.02	167	21.9567	33.247	5.4422	2239.41	1.69418	7.71397	3.50397	1	1	17.17		26.61	14.53		1.10917	1.71015	1.73804	1	21.74	2	16.8	2	19.48	1.32983	12.02	1.32983	0.873181	0.784838	0.671261	0.783572	22.41	2	16.06	2	26
0518	18.463	0	A	3	1	0	684.5	104	72	43	118	0.44	5.03	170	22.915	30.2686	6.14863	2321.61	1.81623	7.75002	3.41011	2	4	18.33	21.8	23.8	10.36	2.7665	1.18411	1.52956	1.23923	0	17.68	2	13.82	2	22.77	2	10.84	2	0.718295	0.638267	0.784631	0.706649	13.48	2	26.33	2	21.73
0519	21.9918	0	w-r	3	1	0	597.5	100	135	77	69	4.23	7.81	170	23.8568	27.1338	7.73238	2765.47	2.04542	7.92497	3.30078	4	5	20.2	17.76	26.15	12.64	2.25381	1.30491	1.68059	1.51196	0	17.22	1	19.08	1	22.87	1	7.99	1	0.991684	0.621661	0.788077	0.52086	21.53	1	14.08	1	30.16
0520	18.8959	1	HW	2	1	0	606	115	54	28	67	0.674	1	179	25.3404	30.6213	5.92794	2534.56	1.77968	7.83778	3.42169	1	5	33.09	22.24	41.44	20.3	2.82234	2.1376	2.66324	2.42823	1	46.97	2	34.56	2	76.19	2	33.35	2	1.79626	1.69567	2.62543	2.17405	56.57	2	16.92	2	69.13
0521	19.9616	1	HW	1	0	0	498.5	100	33	43	77	0.213	1	164	21.0808	39.5856	5.20709	2555.56	1.65002	7.84603	3.67847	4	3		24.83	22.82	10.39	3.15102		1.46658	1.24282	0	10.23	2	26.82	2	31.4	2	12.9	2	1.39397	0.369314	1.08201	0.840939		9	22.66	2	23.48
0522	20.8082	0	w-r	3	0	0	574.5	120	77	48	77	3.89	7.14	171	19.2351	18.6362	8.40664	4354.01	2.12902	8.37885	2.92511	1	5	21.1	18.51	26.47	12.97	2.34898	1.36305	1.70116	1.55144	0	20.93	3	25.91	2	39.1	2	15.77	2	1.34667	0.755596	1.34735	1.02803	21.28	3	12.27	2	34.07
0523	21.0932	0	HW	3	0	0	650	105	110	73	86	5.3	2.3	168	26.9995	42.3463	4.37212	1759.26	1.47525	7.47265	3.74588	4	5	18.46	20.79	24.57	12.46	2.63832	1.19251	1.57905	1.49043	0	20.9	2	29.35	2	34.57	2	12.64	2	1.52547	0.754513	1.19125	0.82399	19.93	2	20.66	2	34
0524	21.2904	1	HW	3	0	0	573.5	102	38	49	72	3.14	2.46	174	21.7238	36.6687	5.60857	2346.88	1.7243	7.76084	3.60192	3	5	18.86	27.75	29.69	14.59	3.52157	1.21835	1.9081	1.74522	0	22.6	3	26.07	2.32959	33.01	2	15.34	2	1.35499	0.815884	1.13749	1	17.77	3	33.72	2	34.79
0525	21.4164	0	w-r	3	0	0	532	115	64	68	101	0.415	5.51	170	20.5608	32.6944	4.99622	2590.2	1.60868	7.85949	3.4872	3	5			23.89	13.18			1.53535	1.57656	0		2		9	42.32	2	30.55	2			1.4583	1.99153		9		3	33.56
0526	20.7753	1	w-r	3	1	1	530.5	132	74	51	75	0.706	12.3	176	22.9901	14.072	10.7018	6516.22	2.37041	8.78205	2.64419	1	1	21.09	24.46	23.42	12.42	3.10406	1.3624	1.50514	1.48565	1	31.53	2	20.21	2	21.25	2	12.95	2	1.05042	1.13827	0.732254	0.844198	32.38	2	8.63	2	31.93
0528	18.8329	0	w-r	3	0	0	624.5	102	37	56	142	0.688	4.28	161	22.2238	33.0326	5.69392	2238.86	1.7394	7.71372	3.49749	1	3	14.81	29.53	26.35	11.92	3.74746	0.956718	1.69344	1.42584	0	16.44	2.66992	36.65	2	30.01	2	12.37	2	1.90489	0.593502	1.03411	0.806389	22.4	2.66992	21.12	2.32959	26.64
0529	21.0164	1	w-r	2	1	0	665	114	93	54	80	0.836	3.92	185	25.4462	26.8904	7.06231	2594.28	1.95477	7.86106	3.29177	4	5	25.08	24.96	35.85	17.54	3.16751	1.62016	2.30398	2.09809	1	29.64	2	31.68	1	47.78	2	20.84	2	1.64657	1.07004	1.64645	1.35854	40.16	2	26.74	1	68.94
0530	18.4411	0	A	1	0	0	642.5	101	49	57	69	0.1	4.42	156	24.4167	27.7181	7.15026	2923.12	1.96715	7.98041	3.32209	3	5	21.09	18.26	26.01	12.51	2.31726	1.3624	1.67159	1.49641	0	36.45	2	10.21	2	56.07	2	40.37	2	0.530665	1.31588	1.93212	2.63168	16.26	2.66992	22.19	2	21.87
0531	19.1589	0	w-r	3	1	0	612	95	86	43	67	0.1	6.6	170	22.1303	29.3707	7.22022	2656.42	1.97689	7.88473	3.38	4	2	15.36	26.64	28.41	12.06	3.38071	0.992248	1.82584	1.44258	0	13.92	3	31.32	2	41.58	2	17.46	2	1.62786	0.502527	1.4328	1.1382	10.79	3	31.84	2	38.79
0532	20.3671	1	w-r	3	0	0	561.5	110	55	54	59	0.1	1	180	20.4397	31.8433	5.75376	2744.97	1.74985	7.91752	3.46083	3	5	16.44	24.83	29.08	15.21	3.15102	1.06202	1.86889	1.81938	0	21.67	1.32983	22.88	1	43.26	2	28.09	2	1.18919	0.78231	1.4907	1.83116	13.07	1	33.97	1	21.44
0533	20.6932	1	w-r	3	1	0	602	116	52	70	99	0.1	1	175	23.6979	26.2682	6.62456	2770.97	1.89078	7.92695	3.26836	2	5	16.96	21.82	21.79	11.46	2.76904	1.09561	1.40039	1.37081	0	28.1	1	18.7	1	39.12	1	17.21	1	0.971933	1.01444	1.34804	1.1219	25.24	1	10.35	1	39.42
0534	18.1479	0	w-r	3	0	0	594	97	116	49	115	3.6	8.7	161	24.6736	36.3346	5.44372	2240.16	1.69446	7.7143	3.59277	4	5			23.01	9.6			1.47879	1.14833	0	16.27	2	17.41	2	21.1	2	7.75	2	0.904886	0.587365	0.727085	0.505215	12.81	2	12.8	2	21.65
0535	20.6932	0	B	2	1	0	661	94	87	94	130	0.336	2.35	169	19.6931	39.3822	5.06854	1758.92	1.62305	7.47245	3.67331	2	5	15.93	22.56	23.32	11.74	2.86294	1.02907	1.49871	1.40431	0	22.92	2	19.89	1	34.61	2	15.23	2	1.03378	0.827437	1.19263	0.992829	22.9	2	15.02	2	42.15
0536	18.7918	1	w-r	3	0	0	571	96	63	35	48	0.985	9.01	172	21.7719	28.3348	7.25212	3049.99	1.98129	8.02289	3.34409	1	5	30.73	21.72	37.29	18.92	2.75635	1.98514	2.39653	2.26316	0	41.91	2	30.47	1	48.68	1	22.23	1	1.58368	1.513	1.67746	1.44915	60.56	2	12.4	1	65.02
0537	20.8932	0	w-r	3	0	0	634.5	99	104	79	67	0.466	6.23	172	22.3852	31.655	6.27883	2162.43	1.83718	7.67899	3.4549	1	5	17.53	26.47	31.06	15.01	3.35914	1.13243	1.99614	1.79545	0	16.41	2	33.7	1	49.73	1	21.72	1	1.75156	0.592419	1.71365	1.41591	26.33	2	19.42	1	34.42
0538	18.4438	1	w-r	3	0	0	698.5	111	52	60	45	0.931	4.48	191	21.3859	37.0556	4.99609	2026.59	1.60866	7.61411	3.61242	3	5	23.27	17.81	27.18	12.99	2.26015	1.50323	1.74679	1.55383	0	37.17	2	8.24	1	57.49	1	41.39	1	0.428274	1.34188	1.98105	2.69817	18.75	2	23.54	1	22.04
0539	19.3726	1	O	3	0	0	554	100	58	46	80	0.262	3.65	179	23.2169	28.5031	7.79204	3120.03	2.0531	8.0456	3.35001	3	5	19.84	24.42	27.51	15.17	3.09898	1.28165	1.76799	1.81459	0	35.02	1.32983	17.24	1.32983	36.42	2	18.51	2	0.89605	1.26426	1.255	1.20665	21.86	2	34.75	2	32.86
0540	18.9452	0	w-r	3	1	0	611	105	97	54	104	0.663	8.52	163	21.511	21.9311	8.70496	3712.53	2.16389	8.21947	3.0879	1	5	21.17	17.94	25.3	12.3	2.27665	1.36757	1.62596	1.47129	0	16.8	2	20.8	2	26.41	2	8.93	2	1.08108	0.606498	0.910062	0.582138	32.55	2	17.64	2	41.86
0541	22.9699	1	w-r	3	0	1	575	124	181	56	131	0.1	2.55	179	21.2349	20.5339	7.73498	3793.83	2.04575	8.24113	3.02208	4	5	29.64	25.46	38.51	18.9	3.23096	1.91473	2.47494	2.26077	0	44.53	2	42.17	2	40.98	2	16.72	2	2.19179	1.60758	1.41213	1.08996	37.83	2	22.28	2	39.27
0542	18.2164	1	A	3	1	0	536	105	63	56	79	0.1	1	164	23.1046	37.4481	5.22273	2271.43	1.65302	7.72816	3.62296	3	4	5.83	17.79	18.14	7.17	2.25761	0.376615	1.16581	0.857656	0		9	14.34	2	14.54	2	6.38	2	0.745322		0.501034	0.415906		9	9.55	2	13.51
0543	18.8493	1	A	3	0	0	604.5	111	89	58	110	0.1	10	176	19.3292	26.644	6.84226	3254.23	1.92312	8.08771	3.28257	1	4			21.68	11.17			1.39332	1.33612	0		2	16.5	2	24.21	2	13.21	2	0.857588		0.834252	0.861147		9		2	33.94
0544	20.3507	0	w-r	3	0	0	573.5	103	110	45	78	0.1	6.23	168	18.3211	27.5422	6.41726	2920.62	1.85899	7.97955	3.31572	3	5	15.74	25.74	28.88	14.57	3.2665	1.0168	1.85604	1.74282	0	21.33	2	22.54	2	43.43	2	28.24	2	1.17152	0.770036	1.49655	1.84094	13.43	2	33.78	2	21.2
0545	20.2658	0	w-r	3	0	0	638	91	43	71	97	0.677	3.94	172	21.7719	30.4683	7.00342	2311.88	1.9464	7.74582	3.41669	3	3	16.3	25.91	26.84	12.36	3.28807	1.05297	1.72494	1.47847	0		2	27.61	2	24.55	2	10.75	2	1.43503		0.845968	0.700782	11.66	2	44.46	2	30.44
0546	19.9534	0	w-r	3	1	0	652.5	113	58	74	73	0.1	1	165	19.9931	40.104	4.37053	1735.57	1.47488	7.45909	3.69148	1	4	24.26	26.11	37.28	11.33	3.31345	1.56718	2.39589	1.35526	1		9	31.63	2	44.29	2	11.73	2	1.64397		1.52619	0.764668		9	21.24	2	56.36
0547	19.7699	0	w-r	3	1	0	667.5	94	106	41	94	0.444	1	176	20.0614	50.0508	3.92711	1497.47	1.3679	7.31153	3.91304	1	3	11.28	26.49	21.89		3.36168	0.728682	1.40681		0	17.58	2	26.75	2	28.03	2	11.57	2	1.39033	0.634657	0.965886	0.754237		2	18.71	2	16.4
0548	20.1507	0	w-r	3	0	0	603.5	110	169	67	77	1.82	1	167	20.1676	36.9927	5.37541	1883.64	1.68183	7.54096	3.61072	4	5	19.2	28.55	29.12	16.89	3.6231	1.24031	1.87147	2.02033	0	29.14	3	37.76	3	50.24	2	29.94	2	1.96258	1.05199	1.73122	1.95176	17.11	3	27.49	3	42.97
0549	20.9918	0	w-r	3	0	0	656	115	219	42	79	4.21	9.32	167	20.9808	19.3202	8.50946	3738.16	2.14118	8.22635	2.96115	4	5	15.05	26.69	26.87	11.45	3.38706	0.972222	1.72686	1.36962	0	21.55	2	27.78	2	37.44	2	15.24	2	1.44387	0.777978	1.29014	0.993481	38.07	2	22.51	2	47.5
0550	22.3014	0	O	2	0	0	584	108	120	57	109	0.435	1	158	22.1672	29.8841	6.24099	2670.42	1.83114	7.88999	3.39733	3	5	22.22	17.9	27.88	13.74	2.27157	1.4354	1.79177	1.64354	0	23.61	2	16.51	1.66992	25.96	2	13.02	2	0.858108	0.852347	0.894555	0.848761	17.9	2	20.06	1	26.71
0551	18.7425	0	HW	3	0	0	661.5	94	62	56	61	0.318	7.05	161	25.1986	24.332	8.84458	3042.29	2.1798	8.02036	3.19179	1	3	20.93	27.07	23.29	14.29	3.43528	1.35207	1.49679	1.70933	0	24.24	2	18.1	2	36.07	1	22.26	1	0.940748	0.87509	1.24294	1.45111	27.93	2	13.34	2	34.36
0552	19.0795	1	A	3	0	0	540	110	56	64	61	0.948	3.89	182	20.5407	30.1692	6.02736	2815.37	1.79631	7.94285	3.40682	4	5	20.84	18.17	25.91	12.32	2.30584	1.34625	1.66517	1.47368	0	16.21	2.66992	22.64	2	24.55	2	8.57	2	1.17672	0.585199	0.845968	0.55867	24.51	2.66992	19.49	2	31.63
0553	18.4411	1	O	3	0	0	695	100	66	66	74	0.294	3.31	169	23.0282	35.9351	5.73605	2046.55	1.74677	7.62391	3.58172	3	5	16.43	21.4	21.6	11.2	2.71574	1.06137	1.38817	1.33971	0	26.92	2	10.27	2	48.87	2.32959	35.19	2.32959	0.533784	0.971841	1.68401	2.294	16.46	2	23.94	2	19.56
0554	20.2219	0	w-r	3	0	0	553.5	92	100	58	103	4.32	3.99	169	25.4104	31.9137	6.94972	2526.29	1.9387	7.83451	3.46303	3	5	22.12	27.04	29.6	13.39	3.43147	1.42894	1.90231	1.60167	0	26.74	2	38.23	2	28.03	2	13.49	2	1.98701	0.965343	0.965886	0.8794	21.63	2	34.57	2	29.46
0555	19.7562	0	HW	2	0	0	538.5	110	162	34	129	0.769	5.65	158	21.4404	30.5225	5.66629	2638.81	1.73453	7.87808	3.41846	1	3	23.16	24.56	26.24	15.98	3.11675	1.49612	1.68638	1.91148	0	27.24	2	15.05	2	35.64	2	21.99	2	0.782225	0.983394	1.22812	1.43351	31.63	2	10.47	2	36.05
0556	21.8247	1	w-r	3	1	0	502	116	56	54	112	0.265	1	163	23.9011	19.3886	9.54093	5408.61	2.25559	8.59575	2.96469	1	2		25.72	25.52	15.09	3.26396		1.6401	1.80502	1		9	22.78	2	21.31	1	13.39	1	1.18399		0.734321	0.872881		9	10.86	2	17.2
0558	20.0658	0	O	3	0	0	636	113	121	87	73	4.53	3.76	163	19.8038	20.0554	8.93342	3671.73	2.1898	8.20842	2.9985	4	5	29.79	24.57	38.56	19.2	3.11802	1.92442	2.47815	2.29665	0	39.37	2	35.03	1	54.46	2	23.76	2	1.82069	1.4213	1.87664	1.54889	45.26	2	32.28	1.32983	68.02
0559	19.5288	0	A	3	0	0	550	101	104	77	116	2.54	4.34	164	20.2376	59.0214	3.20379	1326.29	1.16434	7.19014	4.0779	2	3	24.46	23.15	26.78	16.3	2.93782	1.5801	1.72108	1.94976	0	34.18	1	7.29	1	36.98	1	23.42	1	0.378898	1.23394	1.27429	1.52673	35.87	1	15.64	1	35.08
0561	21.337	0	HW	3	1	0	576.5	99	105	54	90	22	3.79	161	20.4739	55.1384	3.54768	1334.61	1.26629	7.1964	4.00985	3	5	23.21	27.57	30.27	14.23	3.49873	1.49935	1.94537	1.70215	0	26.83	2	29.34	2	31.05	2	15.62	2	1.52495	0.968592	1.06995	1.01825	19.09	2	39.08	2	31.71
0562	18.0986	0	O	3	1	0	581	101	87	45	134	0.1	2.23	160	20.3762	37.1179	5.47519	1989.11	1.70023	7.59544	3.6141	4	2	20.55		35.84	19.54		1.32752	2.30334	2.33732	1	23.14	2	34.39	2	45.91	2	28.63	2	1.78742	0.835379	1.58201	1.86636	25.05	2	23.89	2	50.57
0563	20.1589	1	w-r	3	0	0	591	125	35	48	72	2.79	3.78	180	21.2796	24.9617	6.25464	3622.8	1.83332	8.195	3.21734	4	5	18.05	20.52	23.45	12.25	2.60406	1.16602	1.50707	1.46531	0	20.4	2	31.35	2	30.42	2	13.97	2	1.62942	0.736462	1.04824	0.910691	22.88	2.32959	33.05	2	33.86
0564	19.8164	1	w-r	3	1	0	647	107	102	46	71	0.1	3.18	174	20.9747	38.2975	4.78481	1900.69	1.56545	7.54997	3.64538	1	3	23.6	24.43	26.43	16.08	3.10025	1.52455	1.69859	1.92344	1	27.07	2	22.42	2	39.88	2	25.14	2	1.16528	0.977256	1.37422	1.63885	31.59	2	9.31	2	36.84
0565	20.5233	1	A	3	0	0	665.5	99	48	69	83	0.1	1	174	20.0758	24.6448	8.19831	3089.43	2.10393	8.03574	3.20456	2	5	34.13	24.05	43.36	20.68	3.05203	2.20478	2.78663	2.47368	0	47.92	2	18.6	2	43.65	2	23.22	2	0.966736	1.72996	1.50414	1.51369	44.55	2	38.41	2	56.76
0566	20.2137	0	w-r	3	0	0	575	111	277	31	87	3.22	1	165	21.1593	50.2695	3.42362	1522.97	1.2307	7.32841	3.9174	4	3	22.83	21.98	25.26	15.53	2.78934	1.47481	1.62339	1.85766	0	26.47	2	23.67	2	30.19	2	16.94	2	1.23025	0.955596	1.04032	1.1043	21.72	2	41.97	2	43.8
0567	20.6027	0	w-r	3	1	0	599.5	97	61	47	107	0.1	4.75	164	22.936	26.5134	8.04887	2878.06	2.08553	7.96487	3.27765	2	4	22.18	34.61	33.08	13.23	4.39213	1.43282	2.12596	1.58254	0	22.71	2		9	22.75	1.66992	14.44	1.66992		0.819856	0.783942	0.94133	21.82	2		1	25.12
0568	19.189	0	w-r	3	0	0	605	111	57	50	96	0.959	5.98	172	22.2319	23.5641	8.11329	3259.35	2.0935	8.08928	3.15972	4	5	14.21	19.49	21.2	10.6	2.47335	0.917959	1.36247	1.26794	0	11.98	2	26.49	2	21.73	3	7.91	3	1.37682	0.432491	0.748794	0.515645	11.95	2	21.34	2	25.34
0569	19.2192	0	w-r	2	0	0	587	110	146	95	97	3.93	6.21	179	24.491	29.7477	6.15909	3008.7	1.81793	8.00926	3.39275	4	3	22.4	27.11	29.15	15.82	3.44036	1.44703	1.87339	1.89234	0	23.35	2	31.26	2	30.23	3	16.96	3	1.62474	0.84296	1.0417	1.10561	19.59	2	37.06	2	34.61
0570	18.8411	1	HW	3	0	0	546	133	72	36	60	2.66	5.56	185	28.3619	33.6784	4.45308	2640.12	1.4936	7.87858	3.51686	1	5	26.78	25.06	35.06	17.62	3.1802	1.72997	2.25321	2.10766	0	42.93	2	30.47	1	48.68	1	22.23	1	1.58368	1.54982	1.67746	1.44915	59.64	2	12.4	1	59.6
0571	20.0986	0	w-r	1	1	0	538.5	94	56	56	107	0.327	1	154	18.7435	28.8783	6.85865	2619.29	1.92551	7.87066	3.36309	4	5									0		9		9		9								9		9
0572	18.7096	1	B	3	0	0	732.5	139	69	72	160	0.496	4.99	182	25.8812	22.0819	7.27636	3218.63	1.98463	8.07671	3.09476	2	3	18.88		27.79	17.8		1.21964	1.78599	2.12919	0	25.4	3	20.21	3	39.68	2	24.49	2	1.05042	0.916968	1.36733	1.59648	22.51	3		9	38.81
0573	20.4	1	w-r	3	0	0	623.5	121	78	53	92	0.1	2.96	178	19.7563	25.4262	6.59192	3057.82	1.88584	8.02546	3.23578	3	5	26.59	23.15	23.07	12.92	2.93782	1.7177	1.48265	1.54545	0	34.79	3	16.74	2	29.93	2	16.56	2	0.870062	1.25596	1.03136	1.07953	32.02	3	33.57	2	31.75
0574	20.3233	1	w-r	3	0	0	732	114	68	66	99	0.222	1	179	20.3855	31.2527	6.07655	1780.34	1.80444	7.48456	3.44211	3	4			21.83	11.37			1.40296	1.36005	0		9		9	31.78	3	19.04	3			1.09511	1.2412	14.63	3	25.16	3	24.52
0575	20.3123	1	w-r	3	1	0	691	115	69	51	83	0.31	3.83	180	23.2396	37.955	4.64043	1753.83	1.53481	7.46956	3.6364	3	4	24.9	29.53	26.81	8.91	3.74746	1.60853	1.72301	1.06579	0	32.8	2	24.65	2	29.41	2	8.63	2	1.28119	1.18412	1.01344	0.562581	32.88	2	34.25	2	25.61
0576	18.674	1	A	3	0	0	634.5	104	74	45	96	4	1	170	23.229	20.2881	9.61243	4158.19	2.26306	8.33284	3.01003	2	5	32.36	21.06	40.22	19.59	2.67259	2.09044	2.58483	2.3433	0	54.18	2	16.59	2	68.38	2	33.98	2	0.862266	1.95596	2.35631	2.21512	50.52	2	16.48	2	52.6
0577	22.5068	1	A	2	1	0	629	131	135	39	77	0.5	2.25	175	19.2545	16.9621	9.52032	4772.05	2.25343	8.47053	2.83098	2	5	15.39	27.55	24.02	11.6	3.49619	0.994186	1.5437	1.38756	1	20.41	2	20.89	2	27.2	2	12.95	2	1.08576	0.736823	0.937285	0.844198	18.23	2	35.73	2	33.19
0578	20.2	1	A	1	1	0	606.5	109	77	71	100	0.1	1	176	18.8899	22.7801	8.2093	3629.45	2.10527	8.19684	3.12589	4	5	36.95	18.56	42.47	21.25	2.35533	2.38695	2.72943	2.54187	1	58.76	1	24.89	1	52.73	1	26.16	1	1.29366	2.1213	1.81702	1.70535	50.75	1	28.14	1	53.27
0579	19.3781	1	A	1	1	0	603	120	83	33	131	0.1	5.24	171	23.8888	21.8684	8.43532	3491.04	2.13243	8.15795	3.08504	3	5	33.29	20.91	40.06	21.21	2.65355	2.15052	2.57455	2.53708	0	50.61	2	14.95	2	47.69	2	24.7	2	0.777027	1.82708	1.64335	1.61017	37.94	2	32.54	2	51.59
0580	19.1315	0	HW	3	0	0	613	109	35	59	64	2.93	2.58	167	31.0646	35.3079	5.38135	2454.92	1.68294	7.80585	3.56411	4	5	21.27	18.32	25.83	12.49	2.32487	1.37403	1.66003	1.49402	0	14.06	3	24.6	2	25.18	2	9.19	2	1.27859	0.507581	0.867677	0.599087	19.8	2.32959	19.83	2	30.11
0581	18.6329	0	w-r	3	0	0	485	92	52	55	98	1.65	3.5	158	23.0757	70.4288	2.86719	1239.24	1.05333	7.12226	4.2546	2	1	22.96	22.64	22.73	12.9	2.8731	1.4832	1.4608	1.54306	0	28.67	2	11.04	2	27.72	2	15.92	2	0.573805	1.03502	0.955203	1.03781	27.59	2	13.85	2	29.8
0582	18.6795	0	A	3	0	0	504.5	96	57	55	81	0.1	5.92	156	19.5707	40.4801	4.95303	1934.84	1.6	7.56778	3.70081	2	5	27.89	23.15	34.04	19	2.93782	1.80168	2.18766	2.27273	0	55.66	2	13.64	2	61.73	2	30.75	2	0.70894	2.00939	2.12715	2.00456	45.1	2	15	2	46.99
0584	19.937	0	A	3	0	0	545.5	97	174	41	83	0.712	6.08	164	18.7198	27.7345	7.49328	3023.71	2.01401	8.01424	3.32268	1	4	23.72		30.83	11.01		1.5323	1.98136	1.31699	0		9	32.71	1.66992	46.49	1	12.65	1	1.7001		1.602	0.824641		9	13.94	1.32983	52.08
0585	19.9644	1	A	2	1	1	619	107	87	38	106	0.1	1	170	23.072	22.2712	8.69019	3525.89	2.1622	8.16789	3.10329	1	4	5.14	17.14	17.36	6.98	2.17513	0.332041	1.11568	0.834928	0		9	1.67	1	15.38	1	7.03	1	0.0867983		0.529979	0.458279		9	2.34	1	16.55
0586	18.4493	0	A	3	1	0	591.5	112	63	52	81	0.1	9.78	158	24.1659	31.5651	5.62042	2521.66	1.72641	7.83267	3.45205	3	5	30.74	21.16	38.81	18.97	2.68528	1.98579	2.49422	2.26914	1	50.27	2	16.25	2	51.91	2	26.92	2	0.844595	1.8148	1.78877	1.75489	35.77	2	27.59	2	35.92
0587	19.0603	1	HW	9	0	0	565.5	105	68	36	83	0.271	11.1	176	23.1365	32.3895	5.8482	2271.55	1.76613	7.72822	3.47783	4	3	11.75	26.38	24.52	10.68	3.34772	0.759044	1.57584	1.27751	0	7.75	2	24.35	2	27.26	2	12.36	2	1.26559	0.279783	0.939352	0.805737	12.05	2	21.95	2	22.89
0588	18.6301	0	w-r	3	0	0	580.5	99	90	43	101	0.1	1	159	20.4539	37.9383	5.51188	2071.91	1.70691	7.63623	3.63596	2	4			16.27	9.01			1.04563	1.07775	0		9		9	32.23	3	19.91	3			1.11061	1.29791		9		9	29.33
0589	22.2438	1	w-r	2	0	0	643.5	113	161	41	62	1.42	1	183	23.2966	31.7831	5.39963	2397.15	1.68633	7.78204	3.45893	4	5	27.37	26.69	35.25	17.38	3.38706	1.76809	2.26542	2.07895	0	32.41	3	28.87	2	39.43	3	19.55	3	1.50052	1.17004	1.35872	1.27445	33.18	3	46.27	2	45.78
0590	18.3589	0	w-r	2	0	0	583	99	61	42	81	0.319	2.58	174	24.87	37.8654	5.16602	2199.32	1.6421	7.6959	3.63404	3	3	23.89	22.66	26.7	16.32	2.87563	1.54328	1.71594	1.95215	0	32.59	2	20.34	2	24.66	2	14.46	2	1.05717	1.17653	0.849759	0.942634	31.99	2	32.7	2	32.83
0591	19.337	0	O	3	1	0	604.5	100	71	66	165	0.295	6.74	156	25.1623	38.0894	4.95409	2187.45	1.60021	7.69049	3.63994	3	5	16.49	26.87	29.34	12.92	3.4099	1.06525	1.8856	1.54545	1	21.76	1	34.02	2	29.57	1	12.9	1	1.76819	0.78556	1.01895	0.840939	19.06	1	33.58	2	30.21
0592	18.5507	1	w-r	3	1	0	629.5	104	127	34	102	0.483	4.28	175	23.6979	26.8	7.33665	2923.65	1.99288	7.98059	3.2884	2	3	25.44	26.78	34.71	11.2	3.39848	1.64341	2.23072	1.33971	0		9	9.53	1	63.49	1.66992	21.91	1.66992	0.495322		2.1878	1.42829		9	18.46	1	43.6
0593	18.7397	0	HW	2	1	1	603	96	112	52	116	0.331	5.99	166	23.2097	41.6883	4.77137	1696.43	1.56263	7.43628	3.73022	2	5	37.58	15.94	38.73	21.4	2.02284	2.42765	2.48907	2.55981	1	53.71	2	17.91	2	67.92	2	32.66	2	0.930873	1.93899	2.34045	2.12907	56.88	2	5.23	2	64.45
0596	18.337	0	w-r	3	0	0	561.5	99	76	49	100	6.48	4.47	153	24.4148	30.9785	6.07929	2795.3	1.80489	7.93569	3.43329	3	5	16.97	28.3	24.79	11.85	3.59137	1.09625	1.59319	1.41746	0	22.54	2	32.53	2	24.11	2	11.54	2	1.69075	0.813718	0.830806	0.752282	16.22	2	33.89	2	22.13
0597	23.5342	1	w-r	3	1	0	662.5	94	55	41	98	2.02	1	178	22.9058	25.3714	8.80241	2921.06	2.17503	7.9797	3.23362	2	5	13.03	28.01	27.61	12.62	3.55457	0.841731	1.77442	1.50957	0	17.16	2	23.1	2	30.43	1	16.04	1	1.20062	0.619495	1.04859	1.04563	12.01	2	34.47	2	46.96
0598	19.4904	1	w-r	3	0	0	714.5	117	42	46	88	0.301	1	173	23.0365	26.3093	6.58295	2558.06	1.88448	7.847	3.26992	3	5	22.64	17.5	26.23	12.66	2.22081	1.46253	1.68573	1.51435	0	27.36	2	10.45	2	56.27	1	40.51	1	0.543139	0.987726	1.93901	2.64081	17.08	2	22.82	2	22.33
0599	22.1068	1	w-r	3	0	0	611.5	114	65	60	67	0.211	14.8	190	21.2347	30.8347	5.65695	2511.68	1.73288	7.82871	3.42864	4	5	30.3	24.63	38.73	19.02	3.12563	1.95736	2.48907	2.27512	0	30.45	2	40.24	2	44.23	2	19.51	2	2.09148	1.09928	1.52412	1.27184	35.7	2	33.23	2	44.79
0600	18.5342	0	HW	3	1	0	626	99	52	65	83	1.89	1	172	20.5454	29.4068	6.81413	2848.05	1.919	7.95439	3.38123	2	5	22.15	28.04	29.77	15.01	3.55838	1.43088	1.91324	1.79545	1	33.48	2	17.65	2	30.69	2	16.18	2	0.91736	1.20866	1.05755	1.05476	26.9	2	30.94	2	36.38
0601	21.0767	1	O	2	0	0	562.5	112	64	52	50	0.42	1	181	21.1836	32.5684	5.6126	2672.94	1.72501	7.89093	3.48334	4	5			21.33	11.39			1.37082	1.36244	0		9	33.64	3	21.42	1	11.82	1	1.74844		0.738112	0.770535		9	23.35	3	14.86
0602	20.1342	0	O	3	0	0	580.5	100	57	66	57	0.438	1	170	25.2693	45.5716	4.26901	1683.04	1.45138	7.42836	3.81928	4	2			22.85				1.46851		0		9		9		9								9		9
0603	20.4137	1	w-r	3	1	0	669	103	83	68	97	0.534	7.28	177	21.428	35.5275	5.38818	2051.72	1.68421	7.62643	3.57031	3	2	15.12	26.49	29.67	12.32	3.36168	0.976744	1.90681	1.47368	1	11.16	3	21.12	2	38.22	2	17.33	2	1.09771	0.402888	1.31702	1.12973	9.43	3	42.7	2	48.79
0604	19.7808	0	w-r	3	1	0	602	98	92	56	93	0.681	1	164	22.2614	26.0995	7.65772	2717.29	2.03571	7.90739	3.26192	1	2	24.72	23.84	32.87	18.82	3.02538	1.5969	2.11247	2.2512	0	27.24	2	18.99	1	31.43	2	19.4	2	0.987006	0.983394	1.08305	1.26467	25.2	2	15.9	1	29.63
0605	19.1671	1	w-r	2	1	0	566	120	54	74	65	0.1	9.1	180	19.0397	21.9093	7.5797	3768.85	2.02547	8.23453	3.08691	4	3	17.09	21.5	26.81	13.26	2.72843	1.10401	1.72301	1.58612	1	13.62	2	24.29	2	38.72	3	16.16	3	1.26247	0.491697	1.33425	1.05346	20.51	2	22.32	2	39.12
0606	21.6575	0	w-r	2	1	1	638.5	107	107	78	68	1.98	5.4	172	22.9985	38.6944	5.00178	1876.18	1.60979	7.537	3.6557	2	2	17.79	25.15	25.27	11.2	3.19162	1.14922	1.62404	1.33971	1	19.49	2	9.88	2	26.92	2	11.65	2	0.513514	0.70361	0.927636	0.759452	19.65	2	18.37	2	29.19
0607	21.8658	0	O	2	1	0	557	106	62	60	77	8.47	1	152	23.5592	18.453	9.83587	4745.18	2.28604	8.46488	2.91523	1	5	16.61	24.66	29.45	14.75	3.12944	1.073	1.89267	1.76435	0	20.87	2.32959	26.36	2	38.87	2	15.87	2	1.37006	0.75343	1.33942	1.03455	27.47	3	16.54	2	50.09
0608	18.8356	0	w-r	3	0	0	618	104	107	63	116	9.96	4.94	172	28.9781	25.2589	7.9841	3076.64	2.07745	8.03159	3.22918	1	5	16.5	21.74	23.45	11.44	2.75888	1.06589	1.50707	1.36842	0	25.97	2	20.06	2	31.92	2	13.12	2	1.04262	0.937545	1.09993	0.85528	34.08	2	11.38	2	51.16
0609	22.2932	0	A	3	0	0	546	90	72	64	74	4.09	1	166	18.7653	27.3842	7.7074	3356.03	2.04218	8.11852	3.30997	3	1	30.95	20.92	29.74	17.41	2.65482	1.99935	1.91131	2.08254	0	34.93	2	25.67	2	31.37	2	17.6	2	1.3342	1.26101	1.08098	1.14733	29.9	2	36.19	2	27.14
0610	20.6548	0	w-r	3	1	0	565.5	101	58	68	97	0.1	6.66	170	25.8971	37.2055	5.28389	2155.75	1.66466	7.67589	3.61646	2	5	19.45	21.02	25.98	12.89	2.66751	1.25646	1.66967	1.54187	1	24.38	2	12.05	2	31.81	2	15.55	2	0.626299	0.880144	1.09614	1.01369	24.55	2	11.66	2	33.7
0611	19.3918	1	w-r	3	1	1	666.5	114	48	42	85	0.509	1	172	22.3852	22.2136	8.276	3167.1	2.11336	8.06057	3.1007	3	2	26.51	18.37	30.86	17.48	2.33122	1.71253	1.98329	2.09091	1	29.5	1.32983	15.35	1.32983	36.54	2	22.37	2	0.797817	1.06498	1.25913	1.45828	27.82	1	24.61	1	43.49
0612	19.2877	0	A	1	0	0	588.5	111	142	42	113	0.1	1	169	21.4401	32.0315	5.52577	2736.53	1.70942	7.91445	3.46672	3	5	31.1	20.68	39.04	18.93	2.62437	2.00904	2.509	2.26435	0	36.15	1	26.11	1	40.47	2	20.12	2	1.35707	1.30505	1.39456	1.3116	32.47	1	32.33	1	48.03
0614	19.9589	1	w-r	2	0	0	711	111	61	42	71	0.337	1	192	21.2868	26.3382	7.14128	2720.82	1.96589	7.90869	3.27102	1	4	22.97	27.07	33.82	10.76	3.43528	1.48385	2.17352	1.28708	0		2	35.8	2	41.55	2	11.29	2	1.86071		1.43177	0.735984	35.43	2	19.67	2	52.42
0615	19.1479	1	O	3	1	0	675	110	71	58	51	0.328	3.47	175	24.1422	26.3843	7.4067	2925.77	2.00238	7.98131	3.27277	4	5	15.42	28.41	23.12	10.49	3.60533	0.996124	1.48586	1.25478	0	12.91	2	38.37	2	20.75	2	8.95	2	1.99428	0.466065	0.715024	0.583442	16.2	2	36.79	2	20.48
0617	19.137	1	w-r	3	0	0	685.5	113	56	56	72	1.32	1	188	21.0472	26.7952	6.84095	2895.99	1.92293	7.97108	3.28822	4	3	20.49		28.01	13.82		1.32364	1.80013	1.65311	0	14.55	3	34.33	2	33.37	2	8.62	2	1.7843	0.525271	1.1499	0.56193	19.14	3	25.81	2	32.33
0618	19.3288	1	w-r	3	0	0	519	104	56	22	66	4.86	3.25	185	22.1329	23.3827	8.70025	3872.79	2.16335	8.26173	3.152	3	5	27.93	22.88	37.81	18.7	2.90355	1.80426	2.42995	2.23684	0	29.86	1	27.61	1	44.24	2	22.43	2	1.43503	1.07798	1.52447	1.46219	22.3	1	36.17	1	52.77
0619	18.5315	0	w-r	3	0	0	666.5	104	110	38	124	1.67	4.49	168	20.2497	22.0756	8.76308	3193.02	2.17055	8.06872	3.09447	2	3		30.38	28.88	18	3.85533		1.85604	2.15311	0		9		3	30.39	2	19.57	2			1.04721	1.27575		9	31.51	1.66992	29.48
0620	18.8959	0	w-r	3	0	0	607.5	90	55	60	68	0.1	8.1	170	17.2648	36.4281	6.16291	2212.88	1.81855	7.70205	3.59534	1	5	32.71	20.64	39.53	19.71	2.61929	2.11305	2.54049	2.35766	0	54.36	2	37.14	2	68.9	2	30.05	2	1.93035	1.96245	2.37422	1.95893	59.34	2	12.69	2	72.67
0621	21.5041	0	w-r	2	0	0	546.5	106	62	65	75	0.504	6.4	170	21.5025	28.232	6.83523	2975.2	1.92209	7.99807	3.34046	3	4		25.14	35.84	10.9	3.19036		2.30334	1.30383	0		9	16.9	1.66992	50.5	2	19.24	2	0.878378		1.74018	1.25424		9	29.05	1	51.39
0622	19.0438	1	HW	9	1	1	560.5	110	187	35	117	5.31	9.66	173	39.253	25.9798	7.05234	3469.38	1.95336	8.15173	3.25732	4	5	37.92	15.49	37.57	21.11	1.96574	2.44961	2.41452	2.52512	1	33.29	1	23.69	1	49.79	2	20.33	2	1.23129	1.20181	1.71571	1.32529	51.56	1.32983	17.17	1	60.24
0623	20.7342	0	w-r	2	0	0	607.5	98	143	65	102	6.65	4.6	160	22.5024	30.663	6.36484	2333.21	1.85079	7.755	3.42306	2	5	36.58	24.45	44.47	23.1	3.10279	2.36305	2.85797	2.76316	0	58.91	2	30.47	2	65.85	2	31.8	2	1.58368	2.12671	2.26912	2.07301	42.31	2	20.41	2	42.39
0624	21.9123	1	O	3	1	0	533.5	112	134	49	134	0.1	6.87	176	21.0864	27.8714	6.50861	3283.08	1.87313	8.09654	3.3276	1	5	19.32	15.97	24.09	11.97	2.02665	1.24806	1.5482	1.43182	1	20.16	1	11.99	1	27.8	1	10.55	1	0.623181	0.727798	0.95796	0.687744	33.87	1	9.3	1	44.12
0625	20.0164	0	O	3	0	0	592.5	111	57	58	84	0.303	6.46	163	23.5597	31.782	5.78013	2370.98	1.75443	7.77106	3.4589	1	2	17.23		26.12	17.14		1.11305	1.67866	2.05024	0	27.34	2	43.64	2	43.22	2	28.05	2	2.26819	0.987004	1.48932	1.82855	22.35	2		2	26.72
0626	19.6986	1	O	2	1	0	726.5	133	41	44	110	0.3	10.2	185	24.2534	19.069	8.57742	3418.52	2.14913	8.13696	2.94806	2	5	28.91	26.76	35.88	17.94	3.39594	1.86757	2.30591	2.14593	1	63.37	2	17.59	2	72.49	2	35.71	2	0.914241	2.28773	2.49793	2.3279	50.06	2	13.87	2	50.63
0627	19.3973	0	O	3	0	0	537	103	110	46	83	0.1	2.49	176	19.1828	36.4642	5.24977	2377.4	1.65818	7.77376	3.59633	3	5	18.44	14.21	24.01	11.88	1.8033	1.19121	1.54306	1.42105	0	26.03	2	13.69	2	34.34	2	22.33	2	0.711538	0.939711	1.18332	1.45567	17.98	2	19.93	2	24.22
0628	20.1288	0	w-r	3	1	0	543	100	123	58	147	1.45	2.26	152	21.9885	31.7069	6.44504	2473.01	1.86331	7.81319	3.45653	4	5			24.82				1.59512		0	16.8	2	18.31	2	16.88	2	5.94	2	0.951663	0.606498	0.581668	0.387223	21.88	2	18.12	2	30.2
0629	18.6822	0	A	3	0	0	546.5	96	78	54	95	0.23	10.8	167	22.1193	11.5532	17.937	7854.81	2.88686	8.96888	2.44696	2	5	21.31	25.73	31.12	14.48	3.26523	1.37661	2	1.73206	0	29.51	3	16.4	2	46.73	2	22.97	2	0.852391	1.06534	1.61027	1.49739	28.57	2.66992	16.66	2	41.28
0630	19.6438	0	w-r	3	0	0	613	107	143	65	80	0.448	4.33	174	20.8249	39.3007	4.6977	1947.9	1.54707	7.57451	3.67124	2	3		23.77	23.6	15.17	3.0165		1.51671	1.81459	0		9		2	24.81	2	15.84	2			0.854928	1.03259		9		2	28.7
0631	20.8438	0	O	2	1	1	545.5	102	76	42	108	0.905	9.49	161	26.2485	22.574	8.52544	3748.14	2.14305	8.22901	3.1168	1	5	32.55	27.28	44.49	22.74	3.46193	2.10271	2.85925	2.7201	1	54.18	2	35.6	2	70.65	2	29.29	1	1.85031	1.95596	2.43453	1.90939	41	2	14.83	2	47.73
0632	20.3589	1	A	3	1	0	645	115	145	38	121	0.1	8.39	182	21.91	19.7285	8.86271	3889.42	2.18185	8.26601	2.98207	3	4	6.72	17.61	18.64	7.62	2.23477	0.434109	1.19794	0.911483	0		9	2.41	2	19.61	2	9.52	2	0.12526		0.675741	0.6206		9	1.76	2	16.47
0633	20.0795	0	O	3	1	0	522	96	39	62	54	0.234	1	163	22.5354	30.2527	7.0948	2963.55	1.95936	7.99414	3.40958	4	3		23.67	28.29	16.72	3.00381		1.81812	2	0		9	35.99	2	48.18	2	29.94	2	1.87058		1.66023	1.95176		9	21.73	2	30.36
0634	19.0411	1	w-r	3	0	0	745.5	118	48	38	79	1.42	1	185	23.1932	24.9967	6.99756	2694.12	1.94556	7.89883	3.21874	4	4	15.03	25.28	26.5	10.56	3.20812	0.97093	1.70308	1.26316	0	22.05	1	35.86	1	55.67	2	22.76	2	1.86383	0.796029	1.91833	1.4837	37.46	1	24.08	1	66.23
0635	19.3671	0	O	2	0	0	561.5	91	38	62	96	0.345	1	162	20.5676	45.0812	4.73328	1851.07	1.55462	7.52352	3.80847	3	5	15	19.46	22.5	10.55	2.46954	0.968992	1.44602	1.26196	0	13.05	2	20.52	2	26.2	2	13.33	2	1.06653	0.471119	0.902826	0.86897	12.43	2	21.19	2	24.09
0636	21.6356	1	w-r	3	1	0	589	108	77	36	102	0.1	1	176	23.4294	24.655	7.80942	3197.44	2.05533	8.07011	3.20498	2	5	21.7		29.28	16.39		1.40181	1.88175	1.96053	1		3	6.29	3		9			0.326923					9	17.38	2.32959
0637	22.1918	0	HW	2	0	0	658.5	100	35	51	90	0.433	1	164	20.069	37.9536	4.93528	1968.14	1.59641	7.58485	3.63637	4	5	28.49	23.11	35.6	20.23	2.93274	1.84044	2.28792	2.41986	0	30.48	1	28.92	1	37.06	1	17.34	1	1.50312	1.10036	1.27705	1.13038	28.33	1	24.73	1	34.11
0638	21.8055	1	w-r	3	1	1	631.5	118	63	35	80	0.515	2.61	192	22.7633	24.7513	6.63636	3516.21	1.89256	8.16514	3.20888	1	4		16.88	19.67	8.6	2.14213		1.26414	1.02871	1		9	10.02	2	14.98	2	7.28	2	0.52079		0.516196	0.474576		9	14.82	2	16.41
0639	21.5342	0	B	2	0	0	655	95	62	53	107	0.91	1	171	19.7005	39.0899	5.24314	1709.94	1.65692	7.44422	3.66587	2	5	27.85	23.41	37.23	18.55	2.97081	1.7991	2.39267	2.2189	0	49.77	2	9.12	2	54.6	2	28.77	2	0.474012	1.79675	1.88146	1.87549	31.28	2	27.09	2	50.81
0640	19.0356	1	HW	1	0	0	587.5	108	132	32	109	0.919	6.72	171	26.3707	22.9531	8.67707	4020.03	2.16068	8.29905	3.13345	4	5	18.74	29.38	28.03	11.7	3.72843	1.21059	1.80141	1.39952	0	16.42	1	31.47	1	30.23	1	12.34	1	1.63565	0.59278	1.0417	0.804433	32.7	1	32.34	1	39.05
0641	19.5397	0	w-r	3	0	0	602	103	55	58	54	1.23	6.03	173	22.7334	38.7419	5.18883	1916.43	1.64651	7.55822	3.65692	2	5	18.58	32.2	31.65	11.74	4.08629	1.20026	2.03406	1.40431	0	33.07	2	23.07	2	34.59	2	18.11	2	1.19906	1.19386	1.19194	1.18057	23.49	2	35.44	2	33.33
0642	19.2959	0	w-r	2	1	0	662.5	89	58	60	49	0.1	6.2	164	20.2376	49.9748	4.35944	1400.29	1.47234	7.24444	3.91152	3	5	26.14	26.17	32.82	16.63	3.32107	1.68863	2.10925	1.98923	0	31.06	2	36.01	2	42.08	2	20.86	2	1.87162	1.1213	1.45003	1.35984	35.38	2	46.91	2	61.61
0643	18.9315	1	A	2	0	0	606	116	80	42	57	0.1	1	174	17.2292	23.3313	7.25124	3417.21	1.98117	8.13658	3.14979	1	5	22.13	18.57	25.2	12.35	2.3566	1.42959	1.61954	1.47727	0	21.71	2	22.14	1	30.61	2	11.54	2	1.15073	0.783755	1.05479	0.752282	40.33	2	13.6	1.32983	57.94
0644	19.0356	0	HW	1	0	1	568	92	58	51	106	0.664	2.87	150	22.5788	47.7326	4.48235	1776.65	1.50015	7.48249	3.86561	4	5	33.63	20.05	39.24	21.13	2.54442	2.17248	2.52185	2.52751	0	40.57	2	27.99	2	56.57	2	23.02	2	1.45478	1.46462	1.94935	1.50065	52.51	2	19.19	2	71.02
0646	19.0959	1	w-r	2	1	0	595	117	73	33	93	0.2	1	184	19.6946	25.8868	7.05468	3617.89	1.95369	8.19365	3.25373	4	1	20.07	23.59	25.53	14.86	2.99365	1.29651	1.64075	1.77751	1	25.64	2.32959	33.94	2	33.73	2	21.28	2	1.76403	0.925632	1.1623	1.38722	23.77	2	22.32	2	29.66
0647	19.1041	1	O	3	1	0	565	113	68	47	80	5.76	1	173	21.8241	15.748	12.1193	5330.65	2.4948	8.58123	2.75671	4	3	14.57	25.19	22.97	10.97	3.1967	0.941214	1.47622	1.3122	0	13.83	2	30.62	2	29.72	2	12.32	2	1.59148	0.499278	1.02412	0.803129	16.11	2	29.19	2	27.59
0648	18.8247	0	O	3	0	0	617.5	88	179	35	126	3.33	3.19	157	23.0026	44.4568	4.72679	1885.24	1.55325	7.54181	3.79452	1	5	33.89	21.37	41.15	20.1	2.71193	2.18928	2.6446	2.40431	0	57.22	2	19.57	2	75.59	2	36.23	2	1.01715	2.0657	2.60476	2.3618	56.55	2	6.06	2	63.59
0649	18.1808	0	w-r	3	1	0	630.5	123	101	48	87	8.13	14.4	171	37.8498	40.5085	4.10021	2062.3	1.41104	7.63158	3.70151	4	5	8.07	27.11	20.9	7.77	3.44036	0.521318	1.34319	0.929426	0	6.6	1	34.76	1.66992	18.96	2	6.9	2	1.80665	0.238267	0.653343	0.449804	5.13	1	26.22	1	19.89
0650	18.7425	0	B	3	0	0	627	108	51	46	82	0.724	6.41	175	20.5875	32.1443	5.71434	2308.11	1.74298	7.74418	3.47024	2	5	17.7		27.35	15.95		1.14341	1.75771	1.90789	0	16.31	3		2	31.66	2	19.85	2		0.588809	1.09097	1.294	19.02	3		9	27.23
0651	18.2164	0	O	3	1	0	547.5	100	77	37	90	0.432	4.1	161	23.7987	37.2571	5.2631	2323.72	1.66072	7.75093	3.61784	4	5	35.87	18.9	39.94	20.96	2.39848	2.31718	2.56684	2.50718	0	38.76	2	24.07	2	40.76	2	18.8	2	1.25104	1.39928	1.40455	1.22555	43.98	2	31.13	2	48.66
0652	19.4	1	w-r	3	0	0	617	109	60	39	103	0.567	5.7	186	23.8622	36.313	5.14991	2127.3	1.63898	7.66261	3.59218	3	5	16.65	17.65	23.24	11.2	2.23985	1.07558	1.49357	1.33971	0	17.02	2	20.86	2	27.12	2	14.01	2	1.0842	0.61444	0.934528	0.913299	13.18	2	21.78	2	23.68
0653	19.8384	0	w-r	3	0	0	661	111	59	69	91	0.514	7.02	160	29.4126	49.3065	3.33379	1392.57	1.20411	7.23891	3.89806	1	5	21.5	26.76	27.68	12.49	3.39594	1.38889	1.77892	1.49402	0	26.54	1	38.91	1	33.36	2	15.08	2	2.02235	0.958123	1.14955	0.983051	34.93	1	22.89	1	38.8
0654	20.0356	1	w-r	2	1	0	729	104	63	40	55	53.4	7.91	174	26.0685	38.6008	5.01155	2029.32	1.61175	7.61546	3.65327	1	5	19.01	19.92	28.19	13.66	2.52792	1.22804	1.8117	1.63397	1	15.73	2	20.06	2	20.4	2.32959	7.08	2.32959	1.04262	0.56787	0.702963	0.461538	24.55	2	18.47	2	28.42
0655	18.5425	1	O	1	0	0	631	105	56	32	77	0.1	2.53	169	18.899	42.4464	4.53351	1838.76	1.5115	7.51685	3.74824	2	4	19.82	29.25	29.86	9.89	3.71193	1.28036	1.91902	1.18301	0	42.9	1	10.68	1	63.34	2	33.46	2	0.555094	1.54874	2.18263	2.18123	30.17	1	24.72	1	34.67
0656	19.3726	1	HW	1	0	0	477	121	98	45	60	1.45	5.53	178	21.9037	21.4039	7.99992	4882.15	2.07943	8.49334	3.06357	3	5	30.14	22.02	36.98	18.95	2.79442	1.94703	2.37661	2.26675	0	40.94	2	27.43	1	39.33	1	19.96	1	1.42568	1.47798	1.35527	1.30117	29.51	2	38.04	1	38.92
0657	18.3781	0	w-r	3	0	0	667.5	102	86	44	128	1.23	1	167	27.3239	41.0359	4.54942	1781.53	1.515	7.48523	3.71445	3	5	19.92	25.82	28.66	13.74	3.27665	1.28682	1.8419	1.64354	0	21.03	2.32959	23.86	2	33.18	2	16.22	2	1.24012	0.759206	1.14335	1.05737	13.64	2	26.06	2	36.07
0658	19.1945	1	HW	9	0	0	677.5	118	229	33	62	1.98	40.4	175	36.1393	15.8673	10.0884	4836.59	2.31138	8.48396	2.76426	4	5	35.1	17.15	40.96	21.31	2.1764	2.26744	2.63239	2.54904	0	30.15	1	24.46	1	46.46	2	21.73	2	1.27131	1.08845	1.60096	1.41656	36.12	1	23.42	1	57.53
0659	24.3945	1	w-r	3	0	0	691	120	38	46	101	0.488	1	186	22.8134	23.243	7.19401	3158.83	1.97325	8.05796	3.146	3	5	35.99	22.1	41.85	20.57	2.80457	2.32494	2.68959	2.46053	0	26.06	1.32983	23.5	2	19.39	1	11.59	1	1.22141	0.940794	0.66816	0.755541	28.81	1	34.32	2	29.64
0660	21.8164	1	w-r	3	1	0	588	103	67	48	126	0.642	1	180	25.3396	41.2854	4.63672	2177.63	1.53401	7.68599	3.72051	1	5	18.92	25.34	27.49	13.66	3.21574	1.22222	1.76671	1.63397	0	25.65	2	24.01	2	28.64	2	13.24	2	1.24792	0.925993	0.986906	0.863103	29.54	2	18.61	2	36.92
0662	20.3781	1	HW	2	1	0	610	115	39	81	76	0.1	6.92	181	22.9835	25.1423	7.21973	3241.95	1.97682	8.08393	3.22455	3	2	15.24	27.71	27.55	11.66	3.5165	0.984496	1.77057	1.39474	1	10.12	3	27.88	2	40.66	2	17.63	2	1.44906	0.365343	1.4011	1.14928	9.79	3	48.56	2	48.44
0663	22.0986	0	w-r	3	0	0	657.5	104	53	71	107	0.302	1	168	20.0889	41.807	4.59054	1587.14	1.524	7.36969	3.73306	4	5	15.56	27.69	28.42	13.52	3.51396	1.00517	1.82648	1.61722	0	12.76	2.32959	38.39	2	39.16	2	17.32	2	1.99532	0.46065	1.34941	1.12907	14.4	2	33.22	2	37.81
0664	22.8	1	w-r	3	0	0	508	104	52	40	92	2.89	3.55	176	24.6008	29.4798	7.0253	2853.11	1.94952	7.95617	3.38371	1	5	23.75	25.08	34.76	17.18	3.18274	1.53424	2.23393	2.05502	0	30.71	2	21.85	2	37	2	17.38	2	1.13565	1.10866	1.27498	1.13299	47.57	2	11.58	2	40.68
0665	18.4082	0	O	3	0	0	499	105	101	72	77	2.79	7.16	173	20.3085	43.847	4.35398	2009.4	1.47109	7.60559	3.78071	3	5	30.7	21.8	38.19	18.94	2.7665	1.9832	2.45437	2.26555	0	44.62	2	25.1	1	42.17	2	21.77	2	1.30457	1.61083	1.45314	1.41917	32.41	2	29.52	1	39.4
0666	19.4685	0	HW	2	0	1	570.5	95	51	58	97	0.367	3.55	165	23.9917	54.4824	3.7933	1450.19	1.33324	7.27945	3.99788	3	5	32.56	20.94	39.88	19.74	2.65736	2.10336	2.56298	2.36124	0	46.73	2	15.75	2	44.81	2	23.18	2	0.818607	1.687	1.54411	1.51108	34	2	33.29	2	46.91
0667	19.2192	1	w-r	2	1	0	669.5	114	77	46	78	0.266	1	192	23.9937	30.2706	5.49254	2504.85	1.70339	7.82599	3.41018	4	4	24.1	26.01	35.55	10.63	3.30076	1.55685	2.2847	1.27153	0		9	39.12	1	46.74	2	11.65	2	2.03326		1.61061	0.759452		9	31.72	1	48.28
0668	20.4959	0	w-r	3	0	0	638	101	59	46	114	0.297	1	167	20.8182	36.8718	4.81125	2022.92	1.57096	7.6123	3.60745	3	2		26.58	28.8	12.27	3.3731		1.8509	1.4677	0		9	22.51	2	30.67	2	13.94	2	1.16996		1.05686	0.908735		9	37.68	2	37.63
0669	21.4219	1	w-r	3	1	0	675.5	124	46	42	68	0.1	4.67	180	21.8396	45.8138	3.42281	1541.94	1.23046	7.3408	3.82459	3	5	33.2	20.79	40.54	19.86	2.63832	2.1447	2.6054	2.3756	1	39.76	1	12.38	1	48.97	2	25.39	2	0.643451	1.43538	1.68746	1.65515	29.6	1	34.67	1	57.85
0670	19.5699	1	HW	1	1	0	539	102	89	53	88	0.37	6.86	174	23.9711	33.961	5.37881	2655.84	1.68247	7.88451	3.52521	2	5	30.25	22.42	38.96	20.97	2.84518	1.95413	2.50386	2.50837	0	50.71	2	13.75	2	51.68	2	27.42	2	0.714657	1.83069	1.78084	1.78748	33.14	2	30.66	2	45.83
0671	22.7205	1	w-r	3	1	0	639.5	106	47	50	100	0.1	1	184	20.4985	28.4155	6.90375	2774.78	1.93206	7.92832	3.34694	2	5	34.81	22.2	46.51	21.78	2.81726	2.24871	2.98907	2.60526	1	52.84	2	16.47	2	60.6	2	30.04	2	0.856029	1.90758	2.08822	1.95828	47.74	2	16.01	2	47.96
0672	19.8055	1	w-r	3	1	1	653	109	93	48	75	2.2	1	180	23.6596	25.7561	7.97505	3029.88	2.07632	8.01628	3.24867	1	3	18.89		26.8	17.28		1.22028	1.72237	2.06699	1	21.86	3	17.97	3	35.73	3	22.05	3	0.933992	0.78917	1.23122	1.43742	27.49	3		9	25.5
0673	18.3726	0	O	3	0	0	589	91	59	47	86	1.07	3.08	163	26.1205	41.1994	5.17925	2025.48	1.64466	7.61356	3.71842	3	5	20.04	20.95	25.45	12.33	2.65863	1.29457	1.6356	1.47488	0	21.57	2	19.31	2	24.57	2	12.67	2	1.00364	0.7787	0.846657	0.825945	16.66	2	21.83	2	18.91
0674	20.1589	1	w-r	3	0	0	701	100	88	40	93	0.248	2.48	175	22.513	23.1151	8.76572	3227.27	2.17085	8.07939	3.14049	4	5	37.41	19.84	41.26	21	2.51777	2.41667	2.65167	2.51196	0	48.1	2	34.55	2	55.81	2	24.36	2	1.79574	1.73646	1.92316	1.58801	55.3	2	30.3	2	67.66
0675	19.8767	0	A	3	1	1	570	94	60	64	103	0.1	6.35	158	18.1699	48.3528	4.06502	1673.01	1.40242	7.42238	3.87852	1	5	35	24.62	44.32	21.54	3.12437	2.26098	2.84833	2.57656	1	62.41	1	38.9	1	80.79	1	36.82	1	2.02183	2.25307	2.78394	2.40026	42.96	1	19.95	1	44.53
0676	19.5288	0	A	3	0	0	579	97	70	56	70	2.05	5.48	157	22.8186	42.7335	4.29934	1836.3	1.45846	7.51551	3.75498	3	5	32.2	20.34	37.93	19.01	2.58122	2.0801	2.43766	2.27392	0	51.76	2	11.75	2	50.05	2	26.32	2	0.610707	1.86859	1.72467	1.71578	35.15	2	29.48	2	37.53
0677	19.2082	1	HW	2	0	1	695.5	100	100	44	97	1.03	1	169	22.393	30.4497	7.01766	2452.28	1.94843	7.80477	3.41608	4	5	34.98	22.47	41.77	20.79	2.85152	2.25969	2.68445	2.48684	0	43.15	2	38.22	2	59.07	2	27.26	2	1.98649	1.55776	2.03549	1.77705	53.33	2	39.01	2	80.53
0678	19.8658	0	HW	3	0	0	549	109	126	50	128	0.9	6.48	162	25.407	34.9974	5.34351	2269.88	1.67588	7.72748	3.55527	1	5	26.33	26.88	31.84	16.74	3.41117	1.7009	2.04627	2.00239	0	41.53	2	39.01	2	61.89	2	28.43	2	2.02755	1.49928	2.13267	1.85332	39.19	2	19.02	2	36.6
0679	20.8521	1	w-r	3	1	0	567.5	113	73	38	53	0.1	7.49	180	18.8997	22.4689	8.09535	3855.25	2.09129	8.25719	3.11213	1	1	22.33	23.6	23.51	13.88	2.99492	1.44251	1.51093	1.66029	0	23.16	2	21.16	2	22.66	2	13.8	2	1.09979	0.836101	0.780841	0.899609	29.29	2	11.23	3	29.26
0680	19.0575	0	B	3	0	0	582.5	100	46	66	117	0.1	3.82	169	23.5047	25.9375	7.74672	2880.15	2.04727	7.9656	3.25569	1	5	16.1	20.56	23.12	11.32	2.60914	1.04005	1.48586	1.35407	0	15.21	2	19.24	2	26.51	2	8.96	2	1	0.549097	0.913508	0.584094	25.12	2	20.13	2	30.73
0681	22.389	0	w-r	3	0	0	671.5	100	45	41	108	0.248	2.72	173	22.1272	21.7334	9.16927	3223.77	2.21586	8.07831	3.07885	3	5	21.56	29.11	37.55	16.84	3.69416	1.39276	2.41324	2.01435	0	27.58	3	27.26	2	35.32	2	17.83	2	1.41684	0.995668	1.21709	1.16232	17.25	3	44.55	2	55.23
0682	20.6493	0	w-r	2	0	0	614.5	97	49	54	80	0.312	3.64	167	18.8665	33.8386	5.98828	2383.04	1.7898	7.77613	3.5216	2	5	23.37	24.95	33.35	14.59	3.16624	1.50969	2.14332	1.74522	0	33.8	1	21.92	1	36.25	1	18.6	1	1.13929	1.22022	1.24914	1.21252	32.71	1	33.92	1	35.13
0683	20.5123	0	HW	2	0	0	445	98	59	69	102	0.446	4.04	156	22.5529	43.129	4.56066	2110.01	1.51747	7.65445	3.7642	3	5	22.99	27.72	37.87	17.3	3.51777	1.48514	2.4338	2.06938	0	41.93	2	17.09	2	49.7	2	25.26	2	0.888254	1.51372	1.71261	1.64668	32.26	2	29.43	2	40.46
0684	22.8027	0	A	3	1	0	542	113	72	62	103	1.31	10.1	155	26.2432	28.6182	5.79936	3177.01	1.75775	8.0637	3.35404	2	5	11.67	23.85	22.54	10.82	3.02665	0.753876	1.44859	1.29426	0	15.98	1	21.97	1	30.36	1	13.36	1	1.14189	0.576895	1.04618	0.870926	16.29	1	19.88	1	24.24
0685	18.7452	0	w-r	3	0	0	586.5	108	52	46	79	0.303	3.65	170	24.9554	38.7626	4.3869	2128.83	1.47862	7.66333	3.65746	2	4	23.11	31.57	36.79	10.18	4.00635	1.49289	2.3644	1.2177	0		9	14.15	1	54.22	2	17.34	2	0.735447		1.86837	1.13038		9	13.45	1	31.75
0687	21.9863	0	HW	2	0	0	642	110	36	57	80	1.75	2.39	162	23.6786	36.8361	4.97389	1959.93	1.6042	7.58067	3.60648	1	5	36.06	23	43.92	20.48	2.91878	2.32946	2.82262	2.44976	0	47.7	2	33.57	2	57.7	2	24.84	2	1.7448	1.72202	1.98828	1.6193	56.79	2	16.18	2	57.91
0688	18.9753	0	w-r	3	0	0	675	108	107	41	174	0.1	4.85	166	22.0574	26.6191	7.17458	2509.69	1.97054	7.82791	3.28163	1	1	33.73	21.54	38.6	18.43	2.7335	2.17894	2.48072	2.20455	0	52.28	2	33.6	2	68.09	2	29.71	2	1.74636	1.88736	2.34631	1.93677	61.06	2	11.86	2	74.17
0689	18.1425	1	B	3	0	0	655	124	36	63	72	2.62	1	173	25.0068	36.626	4.17691	1927.2	1.42957	7.56383	3.60076	4	5	19.17	20.99	23.27	10.96	2.66371	1.23837	1.4955	1.311	0	15.65	2	19.85	2	17.84	2	6.26	2	1.0317	0.564982	0.614748	0.408083	20.69	2	16.91	2	29.55
0690	19.4274	0	w-r	3	0	0	618.5	91	92	55	108	0.228	1	172	18.5521	38.2705	5.88555	1807.8	1.7725	7.49987	3.64468	3	3	30.85	22.76	36.47	18.14	2.88832	1.99289	2.34383	2.16986	0	47.74	2	22.18	2	49.04	2	24.85	2	1.15281	1.72347	1.68987	1.61995	47.39	2	34.09	2	61.02
0691	18.6493	0	A	2	0	0	485.5	91	107	49	97	0.338	1	164	20.4063	53.7987	3.80557	1653.38	1.33647	7.41058	3.98525	2	5	19.92	19.13	23.88	11.7	2.42766	1.28682	1.5347	1.39952	0	34.62	2	10.11	2	52.07	2	32.66	2	0.525468	1.24982	1.79428	2.12907	21.55	2	19.32	2	24.54
0692	19.7397	1	w-r	3	1	0	537.5	106	53	68	99	0.1	5.12	184	21.5703	35.4476	5.4885	2431.3	1.70266	7.79618	3.56806	2	5	23.85	24.61	33.8	17.17	3.1231	1.5407	2.17224	2.05383	1	40.06	2	20.97	2	47.99	2	23.45	2	1.08992	1.44621	1.65369	1.52868	40.06	2	16.45	2	40.97
0693	23.6767	1	w-r	3	0	0	520.5	101	77	43	127	0.219	1	166	23.8681	15.9109	13.6103	5953.55	2.61082	8.69174	2.767	2	2	24.03	20.08	29.07	17.67	2.54822	1.55233	1.86825	2.11364	0	27.29	3	12.93	3	20.41	2	12.93	2	0.672037	0.985199	0.703308	0.842894	35.17	3	21.5	3	21.83
0694	22.274	1	w-r	3	0	0	670	115	115	44	161	1.28	4.16	186	23.7311	20.1805	9.21132	3906.72	2.22043	8.27045	3.00472	4	5	19.79	18.45	25.3	12.87	2.34137	1.27842	1.62596	1.53947	0	19.67	2	20.54	2	23.05	2	8.44	2	1.06757	0.710108	0.79428	0.550196	17.04	2	15.29	2	21.78
0695	19.5781	1	O	2	0	0	671	125	72	43	99	0.634	1	187	20.4946	29.1462	5.72793	2465.47	1.74535	7.81014	3.37232	2	5		25.3	26	13.36	3.21066		1.67095	1.59809	0		9	17.86	2	36.37	2	23.43	2	0.928274		1.25327	1.52738		9	29.02	2	33.77
0696	21.5288	1	B	2	0	0	555.5	117	50	46	82	12	1	186	21.7645	21.0526	8.22665	4477.98	2.10738	8.40693	3.04703	3	4	19.9	25.34	33.68	9.96	3.21574	1.28553	2.16452	1.19139	0	20.93	2	23.24	2	42.58	1	14.8	1	1.2079	0.755596	1.46726	0.964798		2	29.43	2	44.42
0697	21.8411	0	w-r	3	0	0	671.5	116	159	34	138	11.4	6.79	167	28.7876	29.5315	5.47068	2559.9	1.6994	7.84772	3.38546	1	4			24.59	12.91			1.58033	1.54426	0		2		2.5	32.77	2	18.68	2			1.12922	1.21773		2		9	51.52
0698	18.3178	1	A	2	1	0	606	122	44	50	101	0.676	1	177	24.0341	25.174	6.537	3264.16	1.87748	8.09076	3.22581	4	5	32.73	22.11	47.36	21.77	2.80584	2.11434	3.0437	2.60407	1	42.4	2	21.39	2	45.2	2	22.57	2	1.11175	1.53069	1.55755	1.47132	42.8	2	26.53	2	56.07
0699	18.5425	0	A	3	0	0	582.5	96	62	51	129	0.287	1	162	21.2589	43.5378	4.64249	1929.5	1.53525	7.56502	3.77363	3	5	22	18.1	25.21	12.15	2.29695	1.42119	1.62018	1.45335	0	36.03	2	8.47	2	57.71	2	41.55	2	0.440229	1.30072	1.98863	2.7086	19.24	2	24.2	1	22.31
0700	18.7342	0	w-r	3	1	0	513.5	101	70	56	97	0.701	1	173	22.7334	25.4765	7.26007	3352.65	1.98239	8.11751	3.23776	2	5	26.81	23.07	37.99	20.15	2.92766	1.73191	2.44152	2.41029	0	41.9	1	16.7	1	69.9	2	34.7	2	0.867983	1.51264	2.40868	2.26206	38.56	1	16.39	1	50.43
0701	18.8904	0	w-r	3	1	1	633	105	125	51	120	3.78	3.41	171	23.2683	29.5953	6.60853	2534.39	1.88836	7.83771	3.38762	1	5	24.39	24.88	30.26	15.76	3.15736	1.57558	1.94473	1.88517	0	27.56	2	25.54	2	52.59	2	24.33	1	1.32744	0.994946	1.8122	1.58605	61.44	2	9.06	2	64.26
0702	20.5178	1	HW	2	0	0	645	104	84	52	115	0.1	1	171	21.2517	30.8468	6.32213	2459.64	1.84406	7.80777	3.42903	3	5	22.33	28.31	37.82	17.22	3.59264	1.44251	2.43059	2.05981	0	41.93	2	17.09	2	49.7	2	25.26	2	0.888254	1.51372	1.71261	1.64668	32.26	2	29.43	2	40.46
0703	18.9041	0	A	3	1	0	562	111	128	51	133	0.814	3.08	174	20.8249	32.9209	5.19239	2510.67	1.64719	7.82831	3.49411	1	2	24.68	23.12	26.09	15.07	2.93401	1.59432	1.67674	1.80263	1	26.74	2	22.69	2	41.99	3	26.44	3	1.17931	0.965343	1.44693	1.7236	20.96	2	13.09	2	28.66
0704	21.0027	0	HW	1	1	0	561.5	100	144	36	131	38.2	3.97	154	20.8473	34.3464	5.53519	2549.78	1.71113	7.84376	3.5365	1	5	18.6	24.41	27.25	13.29	3.09772	1.20155	1.75129	1.58971	1	18.86	1	23.8	1	28.34	1	10.77	1	1.23701	0.680866	0.976568	0.702086	30.84	1	22.27	1.32983	37.93
0705	20.1589	1	w-r	3	0	0	641.5	105	90	50	66	1.08	5.29	177	23.7445	24.5426	8.54951	2879.42	2.14587	7.96534	3.20041	4	5	17.96	29.22	27.65	13.33	3.70812	1.16021	1.77699	1.5945	0	17.29	2	38.61	2	38.23	2	16.72	2	2.00676	0.624188	1.31737	1.08996	25.66	2	37.49	2	51.38
0706	19.6959	0	A	2	0	0	716	106	67	48	66	0.206	4.74	158	18.8967	46.2821	4.00964	1345.06	1.3887	7.20419	3.83475	2	5	16.82	25.26	26.43	12.54	3.20558	1.08656	1.69859	1.5	0	26.57	2	19.45	2	32.84	2	15.67	2	1.01091	0.959206	1.13163	1.02151	19.98	2	26.08	2	27.85
0707	18.3315	1	A	2	1	0	668	113	133	32	106	5.5	6.4	175	29.178	35.1341	4.88462	1837.48	1.58609	7.51615	3.55917	3	5	35.37	18.09	38.57	20.46	2.29569	2.28488	2.47879	2.44737	1	36.27	2	21.25	2	35.78	2	17.79	2	1.10447	1.30939	1.23294	1.15971	33.19	2	24.63	2	39.02
0708	19.9288	0	A	3	0	0	654	99	70	44	125	0.858	1	160	18.4272	26.0823	7.22049	2676.12	1.97692	7.89212	3.26126	1	5	19.54	20.95	23.69	11.68	2.65863	1.26227	1.52249	1.39713	0	26.88	2	20.72	2	35.12	2	14.41	2	1.07692	0.970397	1.2102	0.939374	30.68	2	11.29	2	46.15
0709	21.0411	1	HW	3	0	0	588.5	112	75	49	86	0.293	3.2	194	25.6709	32.4122	5.55485	2566.77	1.71467	7.8504	3.47853	1	5	37.53	23.39	44.85	22.4	2.96827	2.42442	2.88239	2.67943	0	57.83	2	43.2	2	71.76	2	31.28	2	2.24532	2.08773	2.47278	2.03911	53.41	2	17.57	2	49.17
0710	22.611	0	w-r	3	0	0	624.5	111	106	57	91	2.02	2.83	161	22.9237	36.4629	4.65663	1948.53	1.53829	7.57483	3.59629	2	5	29.42	22.88	35.79	18.74	2.90355	1.90052	2.30013	2.24163	0	56.65	2	10.28	2	39.39	2	20.57	2	0.534304	2.04513	1.35734	1.34094	36.99	2	27.32	2	38.55
0711	18.863	0	w-r	3	0	0	537.5	103	65	50	112	0.288	1	174	23.6714	26.9151	7.53333	3136.47	2.01934	8.05085	3.29269	1	2			31.27				2.00964		0		9	18.95	1	26.31	1	16.23	1	0.984927		0.906616	1.05802		9	15.66	1	21
0712	18.3781	0	w-r	2	0	1	601.5	81	56	55	147	0.1	1	161	20.1239	43.3988	5.58746	1909.45	1.72052	7.55457	3.77043	3	5	15.49	25.53	26.86	10.24	3.23985	1.00065	1.72622	1.22488	0	21.24	2	26.58	2	34.38	2	16.74	2	1.3815	0.766787	1.1847	1.09126	10.54	2	27.1	2	37.52
0713	19.0411	0	HW	3	0	0	552	103	121	65	80	6.9	4.05	162	22.8144	29.6581	6.6652	2851.34	1.8969	7.95554	3.38973	1	5	36.14	20.81	40.96	20.18	2.64086	2.33463	2.63239	2.41388	0	52.5	2	32.62	2	66.23	2	28.92	2	1.69543	1.89531	2.28222	1.88527	60.91	2	11.65	2	75.16
0714	22.8795	1	w-r	2	0	0	547	105	61	42	73	0.272	3.77	182	21.6362	31.7296	5.55095	3105.68	1.71397	8.04099	3.45725	1	5		29.72	26.71	14.01	3.77157		1.71658	1.67584	0		9		2	22.03	2	13.22	2			0.759132	0.861799		9		9	25.84
0715	20.1233	0	HW	3	0	0	659.5	105	72	62	61	0.27	1	162	22.2959	27.9562	6.88331	2810.7	1.9291	7.94119	3.33064	4	5	34.64	24.45	41.66	21.18	3.10279	2.23773	2.67738	2.53349	0	52.95	2	48.9	2	75.94	2	30.94	2	2.54158	1.91155	2.61682	2.01695	55.96	2	34.86	2	85.13
0716	19.0055	1	w-r	2	1	0	713	113	53	47	101	0.254	3.57	179	23.3584	20.3662	9.14362	3295.72	2.21306	8.10038	3.01388	1	5	14.76	25.58	25.19	14.25	3.24619	0.953488	1.61889	1.70455	0	18.85	1.66992	24.37	1	28.13	2	10.58	2	1.26663	0.680505	0.969331	0.6897	34.08	1	15.64	1	66.52
0717	25.5479	1	A	1	1	0	597.5	113	61	54	80	6.78	1	177	22.0071	15.6408	11.4549	5888.62	2.43842	8.68078	2.74988	3	5	35.02	20.14	38.85	20.12	2.55584	2.26227	2.49679	2.4067	0	48.7	2	8.56	2	40.31	2	20.93	2	0.444906	1.75812	1.38904	1.36441	34.06	2	27.82	2	41.25
0718	21.7808	1	B	2	1	0	594	115	51	57	73	0.547	1	179	22.509	26.5317	7.1828	3186.58	1.97169	8.0667	3.27834	2	5	19.66	24.87	28.05	13.47	3.15609	1.27003	1.8027	1.61124	1	37.26	2	20.14	2	37.84	2	18.6	2	1.04678	1.34513	1.30393	1.21252	27.03	2	18.67	2	33.99
0721	20.4712	0	w-r	3	0	0	670	102	95	58	96	0.415	2.55	169	28.2691	36.9191	5.47463	1957.48	1.70013	7.57942	3.60873	3	2			37.02	13.74			2.37918	1.64354	0		9	20.44	2	42.88	1	19.45	1	1.06237		1.4776	1.26793		9	38.56	2	43.27
0722	19.4603	0	w-r	3	0	0	624.5	95	89	53	85	0.1	7.64	160	22.3252	35.6716	5.84284	1830.31	1.76522	7.51224	3.57435	3	5	18.24	38.1	31.39	10.07	4.83503	1.17829	2.01735	1.20455	0	24.35	2	42.85	2	30.4	2	8.38	2	2.22713	0.879061	1.04755	0.546284	19.91	2	66.75	2	72.39
0723	19.0438	0	O	2	0	0	638	104	120	52	105	8.67	8.8	175	23.6979	24.6348	7.5548	2949.52	2.02218	7.9894	3.20416	1	5	19.39	25.05	30	14.23	3.17893	1.25258	1.92802	1.70215	0	25.99	1	33.83	1	57.83	2	25.03	2	1.75832	0.938267	1.99276	1.63168	41.9	1	16.7	1	69.16
0724	21.1863	1	A	3	0	0	652.5	115	104	55	100	0.981	14.3	180	22.2596	30.3242	5.76596	2463.98	1.75197	7.80953	3.41195	4	5	25.47	28.27	32.01	16.31	3.58756	1.64535	2.0572	1.95096	0	31.38	2	42.49	2	41.21	2	17.87	2	2.20842	1.13285	1.42006	1.16493	38.49	2	34.31	2	44.63
0725	18.6301	0	O	3	0	0	656	98	95	38	85	0.1	10.9	168	19.2854	45.1018	4.32722	1618.04	1.46493	7.38897	3.80892	2	3	14.18	25.02	24.5	10.99	3.17513	0.916021	1.57455	1.31459	0	18.62	2.66992	13.03	2.32959	23.74	2	11.3	2	0.677235	0.672202	0.818057	0.736636	13.53	2	22.55	2	23.82
0726	19.6329	1	A	3	1	0	658.5	102	38	49	99	0.314	1	177	24.1789	19.1141	11.9759	3885.68	2.48289	8.26505	2.95042	2	4	6.45	17.69	17.76	7.46	2.24492	0.416667	1.14139	0.892344	1		9	2.63	2	16.95	2	9.52	2	0.136694		0.58408	0.6206		9	4.03	2	13.77
0727	18.7151	1	w-r	3	1	0	540.5	104	42	51	91	0.44	1	174	26.6678	32.808	6.31261	2888.51	1.84255	7.9685	3.49067	2	2	22.44		25.37	15.49		1.44961	1.63046	1.85287	1	25.9	2	15.6	3	27.47	2	17.48	2	0.810811	0.935018	0.946589	1.1395	28.44	2	23.35	2.66992	23.84
0728	18.9671	0	w-r	2	1	0	519.5	105	102	46	117	1.4	1	167	21.6314	41.9964	4.54585	2052.8	1.51421	7.62696	3.73758	1	3			20.97	10.19			1.34769	1.2189	1		9		9		9								9		9
0729	20.5644	1	O	3	1	0	547.5	111	52	53	94	0.202	1	177	22.0071	28.922	6.61027	2738.11	1.88862	7.91502	3.3646	3	5	39.79	20.29	42.57	22.17	2.57487	2.57041	2.73586	2.65191	0	54.05	1	9.13	1	51.47	1	27.12	1	0.474532	1.95126	1.7736	1.76793	48.97	1	27.24	1	48.53
0730	19.0356	0	w-r	2	1	1	579	109	196	60	126	1.44	6.4	163	27.657	30.6971	5.51228	2772.79	1.70698	7.92761	3.42417	1	5	17.41	16.25	21.46	10.92	2.06218	1.12468	1.37918	1.30622	1	17.18	1	14.54	1	23.27	1	8.77	1	0.755717	0.620217	0.801861	0.571708	27.92	1	8.86	1	40.32
0731	23.1425	0	O	3	0	0	630.5	106	136	75	52	2	2.91	172	18.5521	35.9024	4.88091	2074.59	1.58533	7.63752	3.5808	4	5	12.88	25.3	27.66	12.99	3.21066	0.832041	1.77763	1.55383	0	6.76	2	39.42	2	35.52	2	15.19	2	2.04886	0.244043	1.22398	0.990222	9.89	2	33.03	2	26.82
0732	19.0411	0	w-r	3	0	0	603.5	89	67	47	113	0.1	1	171	18.6146	39.0802	5.25968	2174.64	1.66007	7.68462	3.66562	1	5	20.06	26.33	28.62	13.8	3.34137	1.29587	1.83933	1.65072	0	22.33	3	30.63	2	41.62	2	18	2	1.592	0.806137	1.43418	1.1734	27.95	3	17.58	2	44.5
0733	18.4575	0	w-r	1	1	1	597	99	120	37	106	0.609	3.12	168	22.0175	29.6076	6.65936	2740.84	1.89602	7.91602	3.38803	3	2	20.35		28.29	17.09		1.3146	1.81812	2.04426	1	25.18	2		2	35.45	2	20.66	2		0.909025	1.22157	1.34681	21.95	2	27.35	2	33.43
0734	19.7014	0	A	2	0	0	522.5	96	40	84	78	0.303	1	166	19.4237	48.5479	4.46175	1494.01	1.49554	7.30922	3.88255	2	5	26.72	22.34	30.32	15.78	2.83503	1.7261	1.94859	1.88756	0	44.84	2	11.9	2	41.45	2	20.34	2	0.618503	1.61877	1.42833	1.32595	32.96	2	22.79	2	33.26
0735	21.4767	1	w-r	3	0	0	567.5	115	108	38	105	0.263	2.32	188	22.0739	23.5922	7.6941	3890.16	2.04045	8.26621	3.16092	3	4			28.1	9.93			1.80591	1.1878	0		9		9		9								9		9
0736	21.7096	1	w-r	3	0	0	618.5	111	58	54	82	2.34	1	178	24.6237	35.0682	5.01133	2154.08	1.6117	7.67512	3.5573	2	2			23.56	13.64			1.51414	1.63158	0		9		9	18.47	1	11.71	1			0.636458	0.763364		9		2	23.57
0737	20.737	0	O	2	0	0	497	109	56	42	98	1.55	7.2	158	31.6156	35.9617	4.80024	2523.02	1.56866	7.83321	3.58245	2	5	36.32	21.5	42.82	20.95	2.72843	2.34625	2.75193	2.50598	0	51.1	2	15.38	2	49.5	2	24.34	2	0.799376	1.84477	1.70572	1.5867	56.55	2	19.7	2	52.85
0738	21.5534	1	B	3	1	0	594.5	125	46	91	69	0.1	2.59	179	26.0482	23.3166	7.2116	3671.08	1.97569	8.20824	3.14917	3	5	18.54	26.67	28.45	15.73	3.38452	1.19767	1.82841	1.88158	0	24.12	3	20.54	2	25.49	2	11.67	2	1.06757	0.870758	0.87836	0.760756	16.24	3	36.84	2.32959	29.67
0739	20.2356	0	HW	2	1	0	627.5	92	74	62	73	0.1	6.97	147	19.7314	35.9531	5.84977	1930.8	1.7664	7.56569	3.58222	4	5	32.56	20.12	39.66	19.48	2.5533	2.10336	2.54884	2.33014	1	43.43	1	28.82	1	44.59	2	20.75	2	1.49792	1.56787	1.53653	1.35267	44.58	1	32.39	1	54.36
0740	19.474	1	O	3	1	0	528.5	113	56	55	110	1.43	1	178	24.9101	25.6977	7.13311	3813.44	1.96475	8.24629	3.2464	3	1	29.52	21.54	30.54	16.73	2.7335	1.90698	1.96272	2.0012	1	33.23	2	17.5	2	32.69	2	19.23	2	0.909563	1.19964	1.12646	1.25359	35.1	2	29.32	2	35.31
0741	21.7068	1	A	9	0	0	568.5	118	70	57	106	0.975	10.5	178	27.9165	30.9503	5.87232	2988.87	1.77025	8.00265	3.43238	2	5	16.73	24.66	29.29	14.66	3.12944	1.08075	1.88239	1.75359	0	27.47	2	16.87	2	50.1	2	30.43	2	0.876819	0.991697	1.7264	1.9837	22.6	2	26.2	2	32.99
0742	18.926	0	A	3	1	0	580	104	94	73	76	25.9	11.4	163	20.9989	34.3221	5.54797	2237.18	1.71343	7.71297	3.53579	1	5	22.6	21.95	29.45	17.18	2.78553	1.45995	1.89267	2.05502	0	21.19	2	22.75	2	47.52	2	29.9	2	1.18243	0.764982	1.63749	1.94915	20.6	2	11.26	2	34.79
0743	19.5616	1	w-r	3	0	0	617	109	61	34	109	1.31	2.89	177	22.5862	28.3469	7.05127	3097.33	1.95321	8.0383	3.34452	3	1	19.27		28.67	17.36		1.24483	1.84254	2.07656	0	23.46	2.32959	15.46	2	25.85	2	15.67	2	0.803534	0.846931	0.890765	1.02151	20.32	2	30.82	2	27.99
0744	20.9096	1	w-r	3	0	0	532.5	111	67	42	47	1.25	3.95	176	24.8937	16.2591	12.7415	5641.91	2.54487	8.63798	2.78865	1	5	25.72	23.69	37.35	19	3.00635	1.6615	2.40039	2.27273	0	44.43	1	29.52	1	38.23	1	17.32	1	1.5343	1.60397	1.31737	1.12907	38.8	1	10.97	1	36.07
0745	23.1425	1	w-r	3	0	0	575	106	76	44	95	0.272	3.37	189	22.8568	28.0808	6.76316	3367.38	1.91149	8.12189	3.33508	4	1	34.61	25.35	36.76	18.95	3.21701	2.23579	2.36247	2.26675	0	53.04	2	49.63	2	54.87	2	22.41	2	2.57952	1.9148	1.89076	1.46089	51.9	2	25.14	2	45.65
0746	21.589	0	w-r	2	0	0	602.5	117	78	67	64	0.1	6.89	176	18.8899	21.5744	7.69998	3851.96	2.04122	8.25634	3.07151	3	1	26.06	21.87	27.15	14.47	2.77538	1.68346	1.74486	1.73086	0	26.82	1.32983		9	30.23	1	15.99	1		0.968231	1.0417	1.04237	26.51	1		1	29.38
0747	19.0795	1	B	2	0	0	639	115	37	60	101	0.1	2.42	187	22.9591	19.7718	9.04147	4282.43	2.20182	8.36227	2.98426	1	5	18.43	18.13	24.54	11.44	2.30076	1.19057	1.57712	1.36842	0	14.34	2	16.67	2	27.63	2	9.43	2	0.866424	0.51769	0.952102	0.614733	22.49	2	15.17	2	35.21
0748	21.9671	0	HW	2	0	0	618.5	109	117	63	104	0.249	4	177	19.1114	23.7978	7.92047	3302.64	2.06945	8.10248	3.16959	1	5	37.17	24.86	46.24	23.86	3.15482	2.40116	2.97172	2.85407	0	57.24	2	42.64	2	64.6	2	29.8	2	2.21622	2.06643	2.22605	1.94263	49.47	2	14.66	2	53.35
0749	19.6247	1	w-r	2	0	0	615	112	69	42	81	0.349	3.81	173	24.5521	30.5389	6.12822	2408.76	1.8129	7.78687	3.419	2	5	14.88	26.57	24.77	12.39	3.37183	0.96124	1.5919	1.48206	0	21.6	2	19.98	1.66992	40.84	1.32983	29.4	1.32983	1.03846	0.779783	1.40731	1.91656	12.98	2	28.66	1	20.93
0750	18.8137	1	A	3	1	0	641.5	128	63	51	92	3.99	5.7	175	22.6611	17.1945	9.13657	5142.42	2.21229	8.54528	2.84459	2	5	21.09	17.89	25.81	12.47	2.2703	1.3624	1.65874	1.49163	1	39.27	2	12.82	2	55.8	2	31.61	2	0.66632	1.41769	1.92281	2.06063	27.39	2	12.51	2	39.35
0752	18.7726	0	HW	3	0	0	609.5	95	83	48	129	0.1	1	164	25.6343	37.8776	5.19945	2131.94	1.64855	7.66479	3.63436	2	5	19.42	17.76	24.14	11.69	2.25381	1.25452	1.55141	1.39833	0	36.26	2	12.33	2	48.82	2	27.35	2	0.640852	1.30903	1.68229	1.78292	25.25	2	12.8	2	34.01
0753	20.3315	1	w-r	2	1	0	573	109	43	73	78	0.1	3.77	188	19.7638	16.694	11.4744	4925.03	2.44012	8.50208	2.81505	4	4			23.56	13.21			1.51414	1.58014	1		9		2	34.11	1	16.71	1			1.1754	1.08931		9	18.26	2.32959	33.49
0754	19.0329	0	w-r	3	0	0	649	106	61	61	129	0.317	3.19	176	21.2329	18.4332	10.7324	3604.2	2.37327	8.18986	2.91415	1	4	19.92	23.18	22.47	11.43	2.94162	1.28682	1.44409	1.36722	0	17.79	1	17.06	1	25.6	1	9.65	1	0.886694	0.642238	0.88215	0.629074	35.53	1	11.57	1	46.84
0755	18.389	1	O	3	1	1	709	129	106	33	107	2.13	13.1	178	32.0681	18.4261	9.37797	3855.59	2.23836	8.25728	2.91377	3	5	29.01	24.07	34.98	17.91	3.05457	1.87403	2.24807	2.14234	1	29.78	2	27.48	2	36.1	2	17.74	2	1.42827	1.07509	1.24397	1.15645	32.37	2	39.18	2	44.56
0756	23.7233	0	HW	1	0	0	598.5	88	60	77	65	0.366	1	165	26.3242	24.2149	9.38683	3229.75	2.23931	8.08016	3.18697	2	5	41.12	20.64	44.97	22.63	2.61929	2.65633	2.8901	2.70694	0	49.84	1	7.21	1	51.05	1	26.04	1	0.37474	1.79928	1.75913	1.69752	48.55	1	18.48	1	58.65
0757	21.6959	0	w-r	3	1	0	640.5	101	89	85	70	0.1	5.87	184	19.2927	25.6887	7.59181	2691.89	2.02707	7.898	3.24605	2	5	22.96	27.04	29.25	14.49	3.43147	1.4832	1.87982	1.73325	0	33.21	2	19.17	2	40.48	2	20.13	2	0.996362	1.19892	1.3949	1.31226	28.04	2	28.48	2	33.25
0759	20.4493	0	B	2	1	0	605.5	114	48	55	110	0.1	4.53	157	23.0026	24.5495	6.40252	3052.02	1.85669	8.02356	3.20069	3	5	21.79	35.23	33.4	17.55	4.47081	1.40762	2.14653	2.09928	0	38.07	3	35.77	1	30.92	1	15.58	1	1.85915	1.37437	1.06547	1.01565	45.93	3	58.15	1	56.25
0760	20.7041	1	w-r	3	0	0	549.5	113	55	49	84	0.225	4.39	179	25.1988	24.4786	7.7968	3626.77	2.05371	8.1961	3.1978	2	3		34.59	24.74	16.23	4.38959		1.58997	1.94139	0		9	14.29	2	39.22	1	24.99	1	0.742723		1.35148	1.62907		9	25.6	2	30.6
0761	20.3041	1	w-r	3	1	1	719.5	112	132	31	130	9.27	11.3	176	25.0401	26.2367	6.91414	2567.17	1.93357	7.85056	3.26716	4	5			27.9	9.61			1.79306	1.14952	0		9		9	24.17	2	6.03	2			0.832874	0.39309		9		9	42.44
0762	19.5041	0	O	3	1	0	640.5	104	54	69	61	0.1	1	171	24.3542	39.6259	4.80538	1995.24	1.56974	7.59852	3.67948	3	3	18.38		27.73	17.9		1.18734	1.78213	2.14115	0	27.45	3		3	31.47	2	18.35	2		0.990975	1.08442	1.19622	19.95	3	29.24	3	32.26
0763	19.5288	0	A	2	1	0	583.5	94	122	42	107	0.292	6.65	161	24.1487	29.2819	7.22107	2762.57	1.977	7.92392	3.37697	3	5	36.07	18.82	42.07	21.33	2.38832	2.3301	2.70373	2.55144	1	60.16	1	9.49	1	48.25	1	24.92	1	0.493243	2.17184	1.66265	1.62451	45.61	1	26.63	1	54.4
0764	20.2493	1	O	3	0	0	666.5	116	67	44	87	0.1	1	184	20.6325	34.2061	5.20108	2137.33	1.64887	7.66731	3.5324	4	4			18.02	6.27			1.1581	0.75	0		9		9		9								9		9
0765	19.4356	1	B	2	1	1	634.5	121	110	39	86	0.1	1	186	20.9778	10.6144	17.7427	8185.64	2.87597	9.01014	2.36221	3	5	31.91	20.92	38.32	20.56	2.65482	2.06137	2.46272	2.45933	1	33.85	2	26.51	2	43.62	2	22.21	2	1.37786	1.22202	1.5031	1.44785	26.12	2	34.5	2	49.46
0766	18.5808	0	HW	2	0	0	582.5	102	128	55	77	0.452	9.03	165	21.9924	47.7653	3.87985	1538.91	1.3558	7.33883	3.8663	3	5	11.25	27.37	26.27	11.99	3.47335	0.726744	1.6883	1.43421	0	7.89	2	22.28	2	33.49	2	16.78	2	1.158	0.284838	1.15403	1.09387	6.74	2	27.37	2	26.21
0767	19.7753	1	w-r	2	1	1	565.5	123	105	44	127	1.65	1	185	25.8438	26.7765	5.99694	3332.18	1.79125	8.11138	3.28752	2	5			26.82				1.72365		1		9		9		9								9		9
0768	18.4192	0	HW	2	1	0	586.5	106	151	60	108	2.14	24.4	156	37.2775	31.0192	5.85126	2781.67	1.76666	7.93081	3.43461	3	5	22.61	24.92	34.2	16.06	3.16244	1.46059	2.19794	1.92105	1	18	2	29.1	2	27.77	2	13.25	2	1.51247	0.649819	0.956926	0.863755	14.71	2	25.45	2	35.02
0769	21.0027	1	A	1	0	0	649.5	104	70	38	75	0.1	1	169	26.681	42.2295	4.50912	2132.58	1.5061	7.66509	3.74312	1	5	34.83	21.07	42.42	21.22	2.67386	2.25	2.72622	2.53828	0	47.41	2	29.28	2	52.9	2	23.71	2	1.52183	1.71155	1.82288	1.54563	51.15	2	10.1	2	48.55
0770	20.3699	1	w-r	3	0	0	563.5	111	103	43	84	1.07	5.24	174	25.7689	24.0201	7.36877	3629.67	1.99725	8.1969	3.17889	4	2	16	24.73	30.39	13.33	3.13832	1.03359	1.95308	1.5945	0	9.05	2	30.64	2	46.29	2	19.44	2	1.59252	0.326715	1.59511	1.26728	11.53	2	40.01	2	49.52
0771	22.2466	1	B	3	1	0	682	99	51	62	95	0.1	1	179	24.2078	30.525	6.619	2753.86	1.88994	7.92076	3.41855	4	5	19.99	18.3	25.94	12.5	2.32234	1.29134	1.6671	1.49522	0	17.46	2	19.28	2	23.94	2	8.39	2	1.00208	0.630325	0.824948	0.546936	21.04	2	14.57	2	29.06
0772	20.6137	0	A	2	1	0	547.5	109	84	54	71	0.1	7.65	169	23.0282	33.9492	4.9202	2664.33	1.59335	7.88771	3.52487	3	5	31.69	21.86	39.45	19.58	2.77411	2.04716	2.53535	2.34211	1	49.85	2	11.81	2	54.16	2	28.55	2	0.613825	1.79964	1.8663	1.86115	38.58	2	28.29	2	39.22
0773	21.0548	0	HW	2	0	0	579	98	77	89	124	1.88	1	168	21.2139	41.0643	4.82808	1998.16	1.57445	7.59998	3.71514	1	5	37.19	21.95	43.76	22.38	2.78553	2.40245	2.81234	2.67703	0	42.32	1	41.31	1	45.4	1	19.65	1	2.14709	1.5278	1.56444	1.28096	35.66	1	21.41	1	36.08
0774	18.5397	0	B	2	1	0	573.5	106	65	46	113	3.42	1	160	20.3762	40.1169	4.33866	2058.93	1.46757	7.62994	3.6918	3	5	20.16	27.07	27.86	13.76	3.43528	1.30233	1.79049	1.64593	1	33.89	2	28.96	2	30.39	3	15.08	3	1.5052	1.22347	1.04721	0.983051	18.7	2	37.76	2	22.77
0775	21.4164	1	A	3	0	0	528.5	99	48	69	77	0.209	2.12	182	23.9641	20.9476	10.5579	4754.05	2.35687	8.46675	3.04203	3	5	31.92	22.64	41.26	21.19	2.8731	2.06202	2.65167	2.53469	0	41.09	2	28.64	2	39.38	2	19.31	2	1.48857	1.48339	1.357	1.2588	38.53	2	33.81	2	45.11
0776	22.9342	1	O	3	1	1	666.5	114	149	37	97	1.5	4.09	176	26.5045	29.0329	6.14106	2410.41	1.815	7.78755	3.36843	1	5	18.46	21.37	24.58	12.26	2.71193	1.19251	1.57969	1.46651	1	21.81	2	18.86	2	31.12	2	12.69	2	0.980249	0.787365	1.07236	0.827249	25.54	2	8.83	2	37.3
0777	19.0712	0	HW	2	1	1	603.5	98	49	72	80	0.329	3.71	151	21.6839	34.8743	5.51122	2125.1	1.70679	7.66157	3.55175	1	5	25.8	24.07	36.47	18.13	3.05457	1.66667	2.34383	2.16866	1	41.3	2	31.03	2	44.91	2	19.47	2	1.61279	1.49097	1.54755	1.26923	56.62	2	15.48	2	53.41
0779	20.5068	1	w-r	3	0	0	670	111	45	62	85	0.359	2.65	173	22.4303	24.5979	7.64652	3092.27	2.03425	8.03666	3.20266	3	4									0		9		9		9								9		9
0780	20.5068	1	w-r	3	0	0	557.5	109	40	65	113	0.284	2.02	172	22.0786	33.1413	5.55631	2641.97	1.71493	7.87928	3.50078	3	4									0		9		9		9								9		9
0781	18.9836	0	A	1	1	0	582	115	80	73	69	2.13	6.24	162	26.9625	33.4506	5.11691	2409.89	1.63255	7.78734	3.51007	1	5	25.21	24.23	35.65	18.21	3.07487	1.62855	2.29113	2.17823	0	45.07	2	28.01	2	46.11	2	21.01	2	1.45582	1.62708	1.5889	1.36962	61.04	2	10.9	2	51.96
0782	18.4055	1	HW	1	0	0	529	109	34	49	74	1.78	1	175	17.9215	23.542	8.34375	3426.99	2.12151	8.13944	3.15878	3	4	13.76	25.9	22.89	8.51	3.2868	0.888889	1.47108	1.01794	0	10.72	3	20.58	3	16.32	2	6.17	2	1.06965	0.387004	0.562371	0.402216	8.85	3	21.03	3	15.48
0783	19.1863	0	O	3	0	0	636	104	96	65	107	0.1	5.61	170	19.776	47.0388	3.89862	1539.4	1.36062	7.33915	3.85097	4	4	5.7	17.95	18.35	7.37	2.27792	0.368217	1.17931	0.881579	0		9	2.12	2	18.08	2	8.16	2	0.110187		0.623019	0.531943		9		2	16.27
0784	20.737	0	O	3	0	0	654.5	105	63	45	75	0.669	7.89	162	24.37	30.8889	5.99384	2571.26	1.79073	7.85215	3.4304	2	2	24.73	21.37	30	16.86	2.71193	1.59755	1.92802	2.01675	0	21.79	2	13.2	2	24.19	2.32959	15.46	2.32959	0.686071	0.786643	0.833563	1.00782	25.46	2	23.16	2.32959	29.2
0785	18.6877	0	O	3	1	0	613.5	108	66	56	98	0.204	4.3	183	19.3687	32.4678	5.78926	2351.77	1.756	7.76292	3.48025	2	5	17.11	21.84	22.99	12.05	2.77157	1.1053	1.47751	1.44139	1		9	22.47	2	30.27	2	19.24	2	1.16788		1.04307	1.25424		9	32.38	2	27.84
0786	20.0466	1	w-r	2	0	0	672.5	119	41	31	74	0.1	1	192	20.9176	17.3507	11.2563	4186.65	2.42093	8.33966	2.85363	1	5	26.68	28.78	49.01	25.5	3.65228	1.72351	3.14974	3.05024	0	40.86	2	50.98	2	106.37	2	47.11	2	2.64969	1.47509	3.6654	3.07106	40.58	2	21.45	2	91.41
0787	20.3479	0	w-r	3	0	0	551	112	98	55	111	1.43	9.26	165	20.8261	25.0827	7.12495	2936.65	1.9636	7.98502	3.22218	4	2	29.59	20.09	33.37	18.88	2.54949	1.9115	2.1446	2.25837	0	53.96	2	32.43	2	51.87	2	25.77	2	1.68555	1.94801	1.78739	1.67992	49.55	2	40.74	2	58.33
0788	19.6767	1	A	2	0	0	677.5	107	54	49	127	0.25	6.17	179	22.9337	33.2654	5.77086	2380.72	1.75282	7.77516	3.50452	2	5	35.07	21.64	42.55	20.51	2.74619	2.2655	2.73458	2.45335	0	49.68	2	15.1	2	41.98	2	22.23	2	0.784823	1.7935	1.44659	1.44915	46.61	2	31.78	2	49.86
0789	22.2904	0	w-r	3	0	0	604.5	110	61	62	91	9.88	1	173	19.3992	25.7173	7.66466	2959.26	2.03662	7.99269	3.24716	4	5	19.96	14.9	25.58	12.78	1.89086	1.28941	1.64396	1.52871	0	20.14	2	17.16	2	25.88	2	9.49	2	0.891892	0.727076	0.891799	0.618644	16.04	2	12.48	2	21.77
0790	22.2329	1	w-r	3	1	0	732	118	210	36	107	0.218	1	188	26.4373	19.3378	9.32487	3761.85	2.23269	8.23267	2.96206	4	4			26.51	14.48			1.70373	1.73206	1	23.78	3	17.1	2	26.17	1	13.5	1	0.888773	0.858484	0.901792	0.880052		3	11.42	2	29.91
0791	18.4521	0	A	3	1	0	539.5	99	58	58	116	0.1	1	164	17.7079	42.9792	4.17152	1907.4	1.42828	7.5535	3.76072	3	5	31.35	20.85	38.22	18.81	2.64594	2.02519	2.4563	2.25	1	43.32	2	20.51	2	41.37	2	21.29	2	1.06601	1.5639	1.42557	1.38787	31.22	2	26.32	2	38.57
0792	18.9863	1	HW	3	0	1	572	118	127	37	60	0.388	2.06	185	21.4703	27.481	6.77692	3373.75	1.91352	8.12378	3.3135	1	3	22	24.83	35.54	10.67	3.15102	1.42119	2.28406	1.27632	0	19.61	1	28.12	1	52.23	1	14.48	1	1.46154	0.707942	1.79979	0.943937		1	16.24	1	68.25
0793	19.2795	0	w-r	3	0	0	551.5	117	69	48	102	0.894	1	175	20.5875	25.7701	6.62563	3141.23	1.89094	8.05237	3.24921	4	5	16.8	21.86	21.5	11.22	2.77411	1.08527	1.38175	1.34211	0	15.69	1	26.4	1	19.93	1	7.24	1	1.37214	0.566426	0.686768	0.471969	19.2	1	23.97	1	24.13
0794	22.3068	0	w-r	2	1	0	539	108	79	53	74	0.39	6.62	169	21.7577	44.9383	3.91391	1754.57	1.36454	7.46998	3.80529	4	5	36.96	20.29	41.64	19.37	2.57487	2.3876	2.67609	2.31699	0	43.55	1	32.58	1	49.78	1	23.14	1	1.69335	1.5722	1.71537	1.50847	51.82	1	31.32	1	55.86
0795	18.8247	0	B	2	1	0	653	116	59	65	43	0.381	7.18	164	22.7673	25.1315	6.73181	3387.84	1.90684	8.12795	3.22412	2	5	16.7	24.14	27.84	13.74	3.06345	1.07881	1.7892	1.64354	1	26.9	2	18.5	1	58.17	3	32.78	3	0.961538	0.971119	2.00448	2.1369	22.85	2	17.89	2.32959	39.74
0796	21.7616	0	w-r	3	0	0	569	112	58	63	67	3.76	1	165	21.8257	32.532	5.66252	2613.76	1.73387	7.86855	3.48222	2	1	17.32	23.88	25.25	12.74	3.03046	1.11886	1.62275	1.52392	0		3		9	46.08	1	32	1			1.58787	2.08605		9		3	35.61
0797	19.3945	1	w-r	2	0	0	541.5	119	98	32	103	3.32	8.38	180	23.5196	33.1562	5.10181	2475.69	1.6296	7.81428	3.50123	4	5	13.03	33.76	24.35	8.37	4.28426	0.841731	1.56491	1.0012	0	9.15	1	35.61	1.32983	21	1		1	1.85083	0.330325	0.723639		10.97	1	47.16	1	22.4
0798	18.8219	1	HW	2	0	0	549	121	77	45	71	0.297	6.53	182	18.6235	23.5872	7.42279	3566.29	2.00456	8.17928	3.1607	2	5	34.77	20.12	40.4	20.24	2.5533	2.24612	2.5964	2.42105	0	72.33	1	11.95	1	67.2	2	33.46	2	0.621102	2.61119	2.31564	2.18123	66.38	1	11.7	1	51.22
0799	19.2274	0	O	2	1	0	681	101	33	72	59	0.1	5.32	160	21.4393	38.1452	5.03323	1855.73	1.61606	7.52604	3.6414	4	5	32.38	20.43	38.41	20.83	2.59264	2.09173	2.46851	2.49163	0	35.14	2	28.5	2	52.71	2	22.8	2	1.48129	1.26859	1.81633	1.48631	38.83	2	24.57	2	60.3
0800	19.3425	0	w-r	1	1	1	641.5	111	92	40	98	2.2	5.1	166	23.045	27.1386	6.5694	2837.9	1.88242	7.95082	3.30096	4	2	25.45	20.31	27.42	15.65	2.57741	1.64406	1.76221	1.87201	1	29.39	2	27.6	2	35.77	2	21.1	2	1.43451	1.06101	1.2326	1.37549	28.63	2	25.27	2	42.88
0801	19.5534	1	w-r	2	0	0	598	109	68	45	62	2.16	2.15	176	20.7936	38.6703	5.26285	1955.04	1.66067	7.57817	3.65507	3	4	21.47		30.16	11.13		1.38695	1.9383	1.33134	0	20.19	2	31.97	1	25.18	2	11.94	2	1.66164	0.728881	0.867677	0.778357	13.19	2	43.81	1.32983	23.3
0804	19.2877	1	w-r	3	0	0	600.5	118	349	36	61	0.1	5.25	183	25.87	23.0081	7.49213	3696.98	2.01385	8.21527	3.13584	4	1	21.26	23.9	24.03	13.32	3.03299	1.37339	1.54434	1.5933	0	25.91	3	32.56	2	23.16	1	11.98	1	1.69231	0.935379	0.79807	0.780965	25.53	3	32.04	2	29.87
0805	22.3096	0	w-r	2	0	0	649.5	104	188	50	105	2.54	6.99	172	26.065	26.4324	6.83899	2590.38	1.92264	7.85956	3.27459	4	5	36.61	19.91	41.03	19.1	2.52665	2.36499	2.63689	2.28469	0	43.55	1	32.58	1	49.78	1	23.14	1	1.69335	1.5722	1.71537	1.50847	51.82	1	31.32	1	55.86
0806	21.2438	1	w-r	1	0	0	767.5	121	159	57	60	0.476	1	184	25.3216	28.8096	6.17133	2140.98	1.81991	7.66902	3.36071	4	1		24.78	22		3.14467		1.41388		0		9	32.91	3	30.27	1	18.61	1	1.7105		1.04307	1.21317		9	22.33	3	23.06
0807	20.5507	1	HW	1	1	0	585.5	114	170	45	121	0.346	1	180	29.8195	25.3571	7.13827	3746.06	1.96547	8.22846	3.23306	3	5	17.52	20.12	24.47	12.1	2.5533	1.13178	1.57262	1.44737	1	26.93	2	13.82	2	31.63	2	19.9	2	0.718295	0.972202	1.08994	1.29726	16.69	2	21.26	2	17.83
0810	20.3014	0	A	3	1	0	583	109	127	65	78	0.601	8.53	165	19.8264	21.5725	8.34711	3365.73	2.12191	8.1214	3.07142	4	4	6.62	17.27	18.17	7.4	2.19162	0.427649	1.16774	0.885167	1		9	2.11	1	16.05	1	7.13	1	0.109667		0.553067	0.464798		9	1.99	1	16.53
0811	21.3753	1	w-r	3	1	0	558	115	86	59	76	0.322	5.16	170	23.3859	26.346	7.11354	3724.48	1.962	8.22268	3.27132	4	1	24.75	21.41	25.97	14.4	2.71701	1.59884	1.66902	1.72249	1	37.64	1	22.86	2	45.7	1	20.52	1	1.18815	1.35884	1.57478	1.33768	35.92	1	29.95	2	40.73
0812	18.8603	0	O	3	0	0	640.5	102	53	54	75	0.413	2.42	161	21.5238	39.8672	4.82737	1952.77	1.5743	7.577	3.68555	2	5	19.77		27.99	17.9		1.27713	1.79884	2.14115	0	29.77	2		2	40.07	2	25.05	2		1.07473	1.38077	1.63299	22.4	2		2	39.93
0813	18.8822	1	A	3	0	0	643	112	57	51	73	0.515	1	183	20.7231	23.5814	7.69269	3306.61	2.04027	8.10368	3.16046	2	5	20.68	18.24	25.46	12.32	2.31472	1.33592	1.63625	1.47368	0	30.96	2.32959	17.97	2	41.93	2	18.45	2	0.933992	1.11769	1.44487	1.20274	35.96	2	9.69	2	55.94
0814	20.6548	1	w-r	3	1	0	651	120	88	67	139	0.336	5.5	180	20.2997	21.5558	8.03897	3359.62	2.0843	8.11958	3.07065	3	2	25.43	23.76	33.9	19.36	3.01523	1.64276	2.17866	2.31579	1	26.46	2	14.04	1	28.29	2	18.22	2	0.72973	0.955235	0.974845	1.18774	26.29	2	35.22	1	39.12
0815	19.3151	1	w-r	3	0	0	568.5	129	85	45	67	0.207	5.34	188	22.0739	15.4759	10.9951	5255.85	2.39745	8.5671	2.73928	4	5	19.73	19.17	27	13.66	2.43274	1.27455	1.73522	1.63397	0	19.47	2	21.35	2	28.04	2	10.22	2	1.10967	0.702888	0.96623	0.666232	16.55	2	15.73	2	29.75
0816	19.0877	1	HW	3	0	0	564.5	110	37	49	66	0.1	1	173	22.4303	35.2706	5.79342	2027.54	1.75672	7.61458	3.56305	1	5	21.1	28.42	36.62	17.7	3.6066	1.36305	2.35347	2.11722	0	13.54	1.32983	31.82	1	31.26	1	13.69	1	1.65385	0.488809	1.07719	0.892438	35.66	1	26.03	1	45.97
0817	21.2986	1	A	3	1	0	505	120	212	44	155	1.66	6.01	173	29.5534	24.0811	7.30444	3980.98	1.98848	8.28928	3.18143	4	5	19.49	18.39	25.14	12.21	2.33376	1.25904	1.61568	1.46053	0	18.33	2	25.2	2	31.26	2	11.48	2	1.30977	0.661733	1.07719	0.74837	17.02	2	20.38	2	28.62
0818	19.0986	1	w-r	3	0	0	607.5	111	61	48	68	1.86	1	180	26.0396	23.3905	8.85683	3677.76	2.18119	8.21006	3.15233	1	5	20.43	18.42	26.08	12.32	2.33756	1.31977	1.67609	1.47368	0	20.3	2	20.27	1	29.56	2	11.14	2	1.05353	0.732852	1.01861	0.726206	39.09	2	13.01	1.32983	55.54
0819	22.1781	1	w-r	3	0	0	632	116	82	41	93	0.219	1	185	23.1932	27.918	6.85097	2790.8	1.92439	7.93408	3.32927	4	5	20.65	21.32	34.46	16.57	2.70558	1.33398	2.21465	1.98206	0	17.29	2	26.78	2	44.39	1.32983	15	1.32983	1.39189	0.624188	1.52963	0.977836	26.23	2	14.07	2	55.46
0820	18.0219	0	w-r	2	0	0	642	105	110	48	137	4.03	2.26	168	21.0532	15.46	12.2523	4266.36	2.50571	8.35852	2.73826	1	4			20.67	10.38			1.32841	1.24163	0		9	12.35	2	26.23	2	14.6	2	0.641892		0.903859	0.95176		9		9	29.74
0821	19.9041	0	A	3	0	0	632	95	94	51	150	0.1	8.62	166	21.2344	32.665	6.49206	2449.35	1.87058	7.80358	3.4863	2	5	19.26	18.03	24.44	11.82	2.28807	1.24419	1.57069	1.41388	0	24.75	2	18.23	2	30.13	2	13.26	2	0.947505	0.893502	1.03825	0.864407	30.51	2	14.42	2	50.44
0822	20.2959	1	A	3	0	0	592.5	109	103	47	71	0.243	1	176	22.2579	24.4436	7.6506	3379.51	2.03478	8.12549	3.19637	4	5	32.13	21.02	37.95	19.26	2.66751	2.07558	2.43895	2.30383	0	41.17	2	27.99	2	37.71	2	17.52	2	1.45478	1.48628	1.29945	1.14211	41.91	2	30.37	2	43.42
0823	21.9781	1	w-r	3	1	0	593	118	63	65	91	0.1	1	181	19.6606	23.5885	7.36097	3140.37	1.99619	8.0521	3.16076	1	5	31.8	17.45	32.4	17.88	2.21447	2.05426	2.08226	2.13876	1	40.04	1	20.4	2	27.18	1	16.49	1	1.06029	1.44549	0.936595	1.07497	32.95	1	8.89	2	22.6
0825	22.1753	0	w-r	2	1	0	635	105	148	43	99	28	3.67	167	27.6491	29.9383	6.70022	2662.96	1.90214	7.88719	3.39914	1	4			27.73	14.1			1.78213	1.6866	1	21.89	2	15.89	3	27.83	2	14.56	2	0.825884	0.790253	0.958994	0.949153		2		3	34.16
0826	19.6438	1	w-r	3	0	0	655	110	87	32	54	0.405	39.9	199	22.5645	29.3622	6.19302	2870.76	1.82342	7.96233	3.37971	3	2	17.08	25.7	20.56	9.41	3.26142	1.10336	1.32134	1.1256	0	21.73	2	23.65	3	21.47	1	10.22	1	1.22921	0.784477	0.739835	0.666232	21.09	2	34.06	3	25.33
0827	21.7068	0	O	3	0	0	589.5	100	70	72	78	0.1	3.45	163	24.4133	28.8976	7.26043	2619.15	1.98244	7.8706	3.36376	2	5	19.29	19.6	24.99	12.78	2.48731	1.24612	1.60604	1.52871	0	27.45	2	8.09	2	37.26	2	26.83	2	0.420478	0.990975	1.28394	1.74902	20.67	2	26.25	2	33.05
0828	21.0356	0	w-r	3	0	0	573.5	108	27	39	49	2.3	5.06	172	20.852	37.3226	5.29032	1941.88	1.66588	7.57141	3.6196	1	4			30.35				1.95051		0		9		9		9								9		9
0830	23.463	1	A	1	1	0	660	119	121	43	132	0.274	2.51	171	24.0439	27.7633	5.73948	3160.85	1.74737	8.0586	3.32372	3	5	37.69	22.95	43.17	21.27	2.91244	2.43475	2.77442	2.54426	1	45.23	1	35.16	1	44.08	1	21.87	1	1.82744	1.63285	1.51895	1.42568	50.3	1	51.45	1	46.75
0831	18.8274	0	B	3	1	0	653	109	87	50	73	0.214	10.3	163	23.0475	20.0928	8.77114	4228.56	2.17147	8.34962	3.00036	2	5	18.11	26.6	27.9	13.24	3.37563	1.1699	1.79306	1.58373	1	23.67	3	18.13	2	42.44	2	20.65	2	0.942308	0.854513	1.46244	1.34615	23.23	2.66992	19.23	2	38.11
0832	18.7233	0	w-r	3	1	0	587.5	100	61	37	73	16.4	1	164	21.7554	29.8843	6.50995	2595.97	1.87333	7.86171	3.39733	2	5	15.65	18.24	22.82	10.71	2.31472	1.01098	1.46658	1.2811	0	18.66	2	9.68	2	48.5	2	30.48	2	0.503119	0.673646	1.67126	1.98696	16.65	2	18.6	2	24.75
0834	18.4959	0	w-r	3	0	0	529	109	56	88	93	0.77	4.41	159	17.942	26.0326	6.76985	3398.39	1.91248	8.13106	3.25935	3	5	16.66	23.33	28.68	13.75	2.96066	1.07623	1.84319	1.64474	0	19.05	2	20.88	2	22.79	2.66992	11.75	2.66992	1.08524	0.687726	0.78532	0.765971	13.75	2	27.11	2	15.18
0835	20.3863	0	HW	1	0	0	599.5	114	40	61	97	0.556	4.69	157	26.499	40.8899	3.8904	1970.19	1.35851	7.58588	3.71088	4	5	12.08	40.2	50.35	22.79	5.10152	0.780362	3.23586	2.72608	0	23.5	3	41.51	2	49.08	3	18.55	3	2.15748	0.848375	1.69125	1.20926	22.79	3	52.23	2	62.34
0836	21.0055	1	A	3	0	0	608.5	109	92	43	60	0.741	1	172	21.0053	40.8452	4.03813	1926.28	1.39578	7.56334	3.70979	1	5	18.54	23.81	28.66	14.37	3.02157	1.19767	1.8419	1.7189	0		3	37.46	1	47.32	2	19.39	2	1.94699		1.6306	1.26402	20.57	2.66992	18.75	1	37.71
0837	19.263	0	A	3	1	0	578	88	98	43	81	0.318	6.15	167	19.0291	61.0936	3.61991	1149.36	1.28645	7.04696	4.11241	4	5	21.32	18.66	26.37	12.35	2.36802	1.37726	1.69473	1.47727	0	15.86	2.66992	23.43	2	25.48	2	8.91	2	1.21778	0.572563	0.878015	0.580834	24.39	2.66992	20.09	2	32.34
0838	24.5479	0	A	3	0	0	558.5	99	82	53	111	0.394	5.41	163	17.9259	47.53	4.11558	1620.19	1.41478	7.3903	3.86136	3	5	19.21	21.77	25.32	11.91	2.76269	1.24096	1.62725	1.42464	0	15.07	2	29.47	2	21.21	2	9.26	2	1.5317	0.544043	0.730875	0.603651	10.86	2	44.33	2	25.13
0839	19.9616	1	A	3	0	0	554.5	118	130	36	111	4.12	16.6	174	29.6642	22.3139	7.67012	3982.15	2.03733	8.28958	3.10521	1	1	29.51	21.18	29.09	15.72	2.68782	1.90633	1.86954	1.88038	0	35.87	2	15.98	2	23.72	2	14.63	2	0.830561	1.29495	0.817367	0.953716	36.12	2	10.36	2	25.35
0840	19.3534	1	O	3	0	0	630	105	67	46	97	1.1	1	180	23.0996	37.9057	5.3856	2339.14	1.68373	7.75754	3.6351	4	5	20.6	17.85	25.38	12.33	2.26523	1.33075	1.63111	1.47488	0	16.6	2	26.76	1	24.48	2	8.93	2	1.39085	0.599278	0.843556	0.582138	20.16	2	20.27	1	29.44
0841	20.1671	0	A	2	0	1	574	106	179	76	85	1.71	5.14	160	19.4903	23.6452	7.51397	3492.4	2.01676	8.15834	3.16316	1	4	6.74	17.63	19.2	7.75	2.23731	0.435401	1.23393	0.927033	0		9	1.67	2	18.52	2	8.46	2	0.0867983		0.638181	0.551499		9	2.34	2	19.99
0842	20.6575	1	A	3	0	0	574.5	111	226	48	113	0.796	4.39	170	20.7177	19.4636	9.1599	4188.04	2.21484	8.33999	2.96855	3	4	7.38	17.33	18.67	7.81	2.19924	0.476744	1.19987	0.934211	0		9		2	17.65	2.32959	9.92	2.32959			0.608201	0.646675		9	2.36	2	17.89
0843	19.4986	0	O	1	0	0	591.5	103	148	50	54	0.1	1	153	21.3145	44.1627	3.92314	1846.56	1.36689	7.52108	3.78788	3	5	29.97	22.85	39.38	19.05	2.89975	1.93605	2.53085	2.27871	0	43.81	2	23.21	2	41.98	2	21.25	2	1.20634	1.58159	1.44659	1.38527	36.25	2	33.57	2	45.77
0844	21.8877	0	w-r	1	0	0	557.5	94	97	50	90	1.49	4.97	154	19.126	46.7521	4.52273	1580.47	1.50912	7.36548	3.84486	2	5	18.55	16.67	24.04	12.26	2.11548	1.19832	1.54499	1.46651	0	30.63	2	8.59	2	33.24	2	18.34	2	0.446466	1.10578	1.14542	1.19557	27.67	2	12.55	2	30.36
0845	19.7562	1	w-r	3	1	0	620	108	125	37	87	0.905	6	183	24.3801	29.5277	6.31632	2888.62	1.84314	7.96853	3.38533	2	3	21.85	25.03	25.63	14.69	3.1764	1.4115	1.64717	1.75718	0	22.21	2	15.44	2	37.44	3	23.8	3	0.802495	0.801805	1.29014	1.5515	20.13	2	27.55	2	33.5
0846	20.0329	1	A	3	1	0	568	97	44	76	54	0.952	1	170	23.6998	22.2046	9.61076	4318.43	2.26288	8.37065	3.1003	1	5	18.27	17.87	25.05	11.9	2.26777	1.18023	1.6099	1.42344	1	20.67	2	18.13	2	29.13	2	11.97	2	0.942308	0.746209	1.00379	0.780313	31.53	2	11.92	2	37.53
0847	20.4548	1	w-r	3	1	0	597	101	44	40	95	0.525	3.6	168	23.946	25.0701	7.97089	3275.74	2.0758	8.0943	3.22167	3	5	20.57		31.39	10.47		1.32881	2.01735	1.25239	1		3	29.9	2	27.47	2	6.57	2	1.55405		0.946589	0.428292		3	34.71	2	38.73
0848	18.5507	1	w-r	3	1	0	546	115	61	35	84	0.372	1	184	19.4267	24.2137	7.06887	3408.87	1.9557	8.13414	3.18692	3	5	26.67	25.67	34.35	17	3.25761	1.72287	2.20758	2.03349	1	31.6	1	28.36	1	38.42	2	19.44	2	1.47401	1.14079	1.32391	1.26728	32.3	1	34.27	1	41.75
0849	21.8548	0	HW	2	0	0	524	99	77	38	68	0.1	11.4	162	24.37	32.214	6.22033	2788.26	1.82782	7.93317	3.4724	2	5	11.35	41.41	26.21	10.97	5.25508	0.733204	1.68445	1.3122	0		9		3		9								9	19.67	3
0850	20.0685	1	A	3	0	0	541.5	107	96	44	103	0.775	1	176	21.0864	34.4115	5.17311	2554.42	1.64347	7.84558	3.53839	1	5	20.9	18.06	26.08	12.69	2.29188	1.35013	1.67609	1.51794	0	24.95	2	23.99	1	36.15	2	14.88	2	1.24688	0.900722	1.24569	0.970013	28.42	2	11.74	2	50.4
0851	19.0247	0	HW	3	0	1	650.5	109	93	57	94	0.281	11.2	164	22.936	20.1738	9.3433	3724.27	2.23466	8.22263	3.00438	1	5	32.86	24.78	43.38	22	3.14467	2.12274	2.78792	2.63158	0	40.71	1	34.03	1	82.48	1	37.82	1	1.76871	1.46968	2.84218	2.46545	40.51	1	10.71	1	81
0852	18.6164	0	A	3	0	0	548	97	146	41	47	0.32	4.99	159	22.4275	30.975	6.82796	2790.69	1.92103	7.93404	3.43318	3	5	21.19	21.21	24.03	13.43	2.69162	1.36886	1.54434	1.60646	0	28.29	2	15.15	2	29.26	2	18.03	2	0.787422	1.0213	1.00827	1.17536	27.52	2	30.36	2	24.61
0853	19.1233	0	HW	3	0	0	552	108	140	37	81	0.364	1	160	20.5534	37.6574	4.99144	2176.91	1.60772	7.68566	3.62853	1	5	22.08	29.54	37.67	18.27	3.74873	1.42636	2.42095	2.18541	0	13.54	1.32983	31.82	1	31.26	1	13.69	1	1.65385	0.488809	1.07719	0.892438	35.66	1	26.03	1	45.97
0854	19.1753	1	A	3	1	0	621.5	111	71	61	104	0.727	1	172	21.312	14.5161	13.3938	5798.47	2.59479	8.66535	2.67526	1	5	33.56	22.3	40.76	19.76	2.82995	2.16796	2.61954	2.36364	0	52.3	1	43.22	1	60.43	2	24.56	2	2.24636	1.88809	2.08236	1.60104	54.53	1	20.92	1	75.81
0855	22.3562	1	A	3	1	0	704.5	122	91	37	110	0.431	8.86	172	25.9117	30.0704	5.8852	2167.38	1.77244	7.68127	3.40354	4	5	36.45	22.83	44.06	21.16	2.89721	2.35465	2.83162	2.5311	0	47.07	2	39.09	2	49.99	2	23.34	2	2.0317	1.69928	1.72261	1.52151	50.63	2	38.21	2	53.61
0856	22.4932	1	w-r	3	1	0	494	117	39	46	95	0.1	2.58	178	25.0532	21.4269	7.80536	4419.64	2.05481	8.39381	3.06464	3	4			21.15	11.19			1.35925	1.33852	1	19.01	2	18.4	2	28.92	1	16.26	1	0.956341	0.686282	0.996554	1.05997	15.02	2	23.82	2	26.84
0857	21.9041	1	w-r	2	0	0	628.5	124	72	41	92	0.55	1	178	23.1921	34.7528	4.51222	2191.75	1.50679	7.69246	3.54826	2	5	24.98	27.12	34.35	16.34	3.44162	1.6137	2.20758	1.95455	0	35.65	2	17.09	2	41.59	2	20.44	2	0.888254	1.287	1.43315	1.33246	23.11	2	14.25	2	34.4
0859	22.0082	1	w-r	2	0	0	656.5	105	46	36	61	1.09	4.48	182	24.6488	32.4228	6.29634	2555.78	1.83997	7.84611	3.47886	1	4	23.28		30.76	10.14		1.50388	1.97686	1.21292	0		2	33.66	2	26.93	2		2	1.74948		0.927981		33.12	2	10.22	3	34.35
0860	20.2301	1	A	2	0	0	709	121	55	55	44	0.1	3.46	177	20.4145	25.459	7.03857	2896.89	1.95141	7.97139	3.23707	4	2	15.74	25.69	25.88	11.05	3.26015	1.0168	1.66324	1.32177	0		3	36.92	2	32.98	2.66992	13.55	2.66992	1.91892		1.13646	0.883312		3	18.33	2.32959	31.66
0861	18.9973	0	w-r	3	0	0	584.5	112	78	48	100	0.1	3.28	173	26.6739	29.6068	6.32115	2831.38	1.8439	7.94852	3.388	1	2	19.43	26.96	27.57	14.76	3.42132	1.25517	1.77185	1.76555	0	26.61	2	20.12	2	43.38	2	27.29	2	1.04574	0.96065	1.49483	1.77901	23.39	2.32959	13.17	3	28.84
[truncated: 43 more columns]
